# Supplementary material for: Identifying Key Predictors of Appropriate Discharge Destinations for Older Inpatients in Acute Care: Scoping Review
Source: Interact J Med Res. 2026 Jan 22;15:e76582. doi: 10.2196/76582 (PMC12826578; doi:10.2196/76582)
Supplement: Multimedia Appendix 3 [file ijmr-v15-e76582-s003.xlsx]

## Sheet: year country depart follow
1.2 Publication year	2.1 Study design	2.2 Clinical departments			2.3 Follow-Up
2014	Prospective observational study (e.g. cohort study)	General/visceral surgery			At discharge		Publication year
2015	Prospective observational study (e.g. cohort study)	Vascular surgery			At discharge
2004	Prospective observational study (e.g. cohort study)	All departments			At discharge
2012	Prospective observational study (e.g. cohort study)	Trauma/Orthogeriatrics			At discharge
2016	Retrospective observational study (e.g. population-based study)	Internal/general medicine			At discharge
2009	Prospective observational study (e.g. cohort study)	Trauma/Orthogeriatrics; Neurosurgery; General/visceral surgery; Vascular surgery			At discharge
2017	Retrospective observational study (e.g. population-based study)	Trauma/Orthogeriatrics; Geriatrics			At discharge
2013	Prospective observational study (e.g. cohort study)	General/visceral surgery			At discharge
2002	Retrospective observational study (e.g. population-based study)	Trauma/Orthogeriatrics			At discharge
2015	Retrospective observational study (e.g. population-based study)	General/visceral surgery; Vascular surgery			At discharge
2010	Retrospective observational study (e.g. population-based study)	Trauma/Orthogeriatrics			At discharge
2009	Prospective observational study (e.g. cohort study)	Geriatrics			At discharge
2012	Retrospective observational study (e.g. population-based study)	All departments			At discharge
2008	Prospective observational study (e.g. cohort study)	Internal/general medicine			At discharge
2018	Retrospective observational study (e.g. population-based study)	Trauma/Orthogeriatrics			At discharge
1998	Prospective observational study (e.g. cohort study)	All departments			At discharge
2007	Retrospective observational study (e.g. population-based study)	Neurology			Between discharge and 1 month
2014	Prospective observational study (e.g. cohort study)	Internal/general medicine			At discharge
2014	Prospective observational study (e.g. cohort study)	Emergency department			At discharge
2016	Retrospective observational study (e.g. population-based study)	Cardiology; Vascular surgery
2015	Retrospective observational study (e.g. population-based study)	Trauma/Orthogeriatrics			At discharge
2016	Prospective observational study (e.g. cohort study)	Geriatrics			At discharge
2019	Prospective observational study (e.g. cohort study)	Trauma/Orthogeriatrics			At discharge		Study type:
2018	Retrospective observational study (e.g. population-based study)	Trauma/Orthogeriatrics			At discharge		Prospective observational study (e.g. cohort study)				88
2020	Retrospective observational study (e.g. population-based study)	All departments			At discharge		Retrospective observational study (e.g. population-based study)				78
2021	Prospective observational study (e.g. cohort study)	Geriatrics; Urology			At 1 month after discharge		Other: Retrospective and prospective				2
2021	Retrospective observational study (e.g. population-based study)	Trauma/Orthogeriatrics; Urology; General/visceral surgery; Gynaecology; Head and neck surgery; Vascular surgery; Other: Cardiac surgery,Plastic surgery,Thoracic surgery			At discharge		Quantitative expert survey				1
1988	Prospective observational study (e.g. cohort study)	Cardiology; Gastroenterology; Oncology; Neurology; Other: Pulmonology			At discharge
1993	Prospective observational study (e.g. cohort study)	Geriatrics; Neurology			At discharge
1997	Prospective observational study (e.g. cohort study)	Trauma/Orthogeriatrics			Between 1 month and 3 months after discharge
2003	Retrospective observational study (e.g. population-based study)	Trauma/Orthogeriatrics			At discharge
2005	Retrospective observational study (e.g. population-based study)	Other: Burn center			At discharge
2005	Retrospective observational study (e.g. population-based study)	All departments			At discharge
2006	Prospective observational study (e.g. cohort study)	Geriatrics; Internal/general medicine; Emergency department			At discharge
2006	Prospective observational study (e.g. cohort study)	Trauma/Orthogeriatrics			At discharge
2007	Prospective observational study (e.g. cohort study)	Geriatrics			At discharge
2007	Retrospective observational study (e.g. population-based study)	Geriatrics			At discharge
2008	Retrospective observational study (e.g. population-based study)	General/visceral surgery			At discharge
2011	Prospective observational study (e.g. cohort study)	Other: Thoracic oncology surgery			At discharge
2011	Other: Retrospective and prospective	Trauma/Orthogeriatrics			At discharge
2013	Prospective observational study (e.g. cohort study)	Trauma/Orthogeriatrics; Urology; General/visceral surgery; Gynaecology			At discharge
2013	Prospective observational study (e.g. cohort study)	General/visceral surgery; Other: Cardiac surgery			At discharge
2013	Prospective observational study (e.g. cohort study)	All departments			At discharge
2013	Other: Retrospective and prospective	Trauma/Orthogeriatrics			At discharge
2016	Retrospective observational study (e.g. population-based study)	Geriatrics			At discharge
2016	Prospective observational study (e.g. cohort study)	Trauma/Orthogeriatrics; Neurosurgery; General/visceral surgery; Gynaecology; Head and neck surgery; Vascular surgery			At discharge
2016	Retrospective observational study (e.g. population-based study)	Internal/general medicine			At discharge		Follow up time
2016	Retrospective observational study (e.g. population-based study)	Neurosurgery			At discharge		At discharge			148
2017	Retrospective observational study (e.g. population-based study)	General/visceral surgery			At discharge		Between discharge and 1 month			5
2016	Retrospective observational study (e.g. population-based study)	Trauma/Orthogeriatrics			At discharge		Between 1 month and 3 months after discharge			2
2017	Prospective observational study (e.g. cohort study)	Trauma/Orthogeriatrics; General/visceral surgery; Vascular surgery; Other: Cardiothoracic			At 3 months after discharge		At 3 months after discharge			2
2017	Retrospective observational study (e.g. population-based study)	Emergency department			At discharge
2017	Retrospective observational study (e.g. population-based study)	Trauma/Orthogeriatrics			At discharge
2017	Retrospective observational study (e.g. population-based study)	Trauma/Orthogeriatrics			At discharge
2017	Prospective observational study (e.g. cohort study)	Trauma/Orthogeriatrics			At discharge
2017	Retrospective observational study (e.g. population-based study)	Neurosurgery			At discharge
2017	Retrospective observational study (e.g. population-based study)	Neurosurgery			At discharge
2018	Prospective observational study (e.g. cohort study)	Trauma/Orthogeriatrics			At discharge
2018	Prospective observational study (e.g. cohort study)	Trauma/Orthogeriatrics			At discharge
2019	Retrospective observational study (e.g. population-based study)	Trauma/Orthogeriatrics; Urology; General/visceral surgery; Vascular surgery			At discharge
2018	Retrospective observational study (e.g. population-based study)	Other: Cancer surgery			At discharge
2017	Prospective observational study (e.g. cohort study)	Trauma/Orthogeriatrics; Neurosurgery; General/visceral surgery; Vascular surgery; Other: elective surgery			At discharge
2019	Retrospective observational study (e.g. population-based study)	Trauma/Orthogeriatrics; Urology; General/visceral surgery; Gynaecology; Head and neck surgery; Other: Dermatology
2019	Retrospective observational study (e.g. population-based study)	Trauma/Orthogeriatrics			At discharge
2018	Prospective observational study (e.g. cohort study)	Other: Cardiac surgery			At discharge
2019	Retrospective observational study (e.g. population-based study)	Trauma/Orthogeriatrics			At discharge
2019	Retrospective observational study (e.g. population-based study)	Trauma/Orthogeriatrics			At discharge
2020	Retrospective observational study (e.g. population-based study)	Trauma/Orthogeriatrics			At discharge
2020	Retrospective observational study (e.g. population-based study)	Trauma/Orthogeriatrics			At discharge
2020	Prospective observational study (e.g. cohort study)	Geriatrics			Between discharge and 1 month
2020	Retrospective observational study (e.g. population-based study)	Trauma/Orthogeriatrics			At discharge
2022	Retrospective observational study (e.g. population-based study)	Trauma/Orthogeriatrics			At discharge
2021	Retrospective observational study (e.g. population-based study)	Geriatrics			At discharge
2020	Prospective observational study (e.g. cohort study)	Internal/general medicine			At discharge
2021	Prospective observational study (e.g. cohort study)	Trauma/Orthogeriatrics			At discharge
2021	Prospective observational study (e.g. cohort study)	Neurosurgery			At discharge
2021	Retrospective observational study (e.g. population-based study)	All departments			At discharge
2021	Retrospective observational study (e.g. population-based study)	Trauma/Orthogeriatrics			At discharge
1993	Prospective observational study (e.g. cohort study)	Neurology			Between 1 month and 3 months after discharge
2006	Retrospective observational study (e.g. population-based study)	Trauma/Orthogeriatrics
2010	Prospective observational study (e.g. cohort study)	All departments			At discharge
2015	Retrospective observational study (e.g. population-based study)	Geriatrics; Oncology			At discharge
2016	Prospective observational study (e.g. cohort study)	Trauma/Orthogeriatrics			At discharge
2018	Retrospective observational study (e.g. population-based study)	Neurology			At discharge; At 3 months after discharge
2019	Retrospective observational study (e.g. population-based study)	Trauma/Orthogeriatrics			At discharge
2020	Prospective observational study (e.g. cohort study)	General/visceral surgery			At discharge
1984	Retrospective observational study (e.g. population-based study)	Cardiology; Other: Intensive care, Respiratory care			At discharge
1992	Prospective observational study (e.g. cohort study)	Internal/general medicine			At discharge
1992	Retrospective observational study (e.g. population-based study)	All departments			At discharge
1993	Prospective observational study (e.g. cohort study)	All departments			Between discharge and 1 month
1994	Prospective observational study (e.g. cohort study)	Trauma/Orthogeriatrics; Urology; General/visceral surgery; Vascular surgery			At discharge
1995	Prospective observational study (e.g. cohort study)	Emergency department; All departments			At discharge
1996	Prospective observational study (e.g. cohort study)	Internal/general medicine			At 3 months after discharge
1999	Prospective observational study (e.g. cohort study)	All departments			At discharge
2000	Prospective observational study (e.g. cohort study)	Cardiology; Internal/general medicine; Other: Pulmonology			At discharge
2000	Prospective observational study (e.g. cohort study)	Trauma/Orthogeriatrics; Neurology			Between discharge and 1 month
2001	Prospective observational study (e.g. cohort study)	Geriatrics			At discharge
2002	Prospective observational study (e.g. cohort study)	Internal/general medicine			At 1 month after discharge
2004	Prospective observational study (e.g. cohort study)	Geriatrics			At discharge
2004	Retrospective observational study (e.g. population-based study)	Trauma/Orthogeriatrics			At discharge
2005	Retrospective observational study (e.g. population-based study)	Trauma/Orthogeriatrics
2008	Prospective observational study (e.g. cohort study)	Internal/general medicine			At discharge
2008	Prospective observational study (e.g. cohort study)	Trauma/Orthogeriatrics			At discharge
2008	Prospective observational study (e.g. cohort study)	Geriatrics			At discharge
2009	Quantitative expert survey	All departments			Between discharge and 1 month
2009	Retrospective observational study (e.g. population-based study)	Trauma/Orthogeriatrics			At discharge
2010	Prospective observational study (e.g. cohort study)	Geriatrics			At discharge
2010	Prospective observational study (e.g. cohort study)	Cardiology; Other: Intensive care unit			At discharge
2010	Prospective observational study (e.g. cohort study)	Geriatrics			At discharge
2011	Retrospective observational study (e.g. population-based study)	General/visceral surgery; Vascular surgery			At discharge
2011	Prospective observational study (e.g. cohort study)	Urology; General/visceral surgery; Vascular surgery; Other: Cardiac surgery,Thoracic surgery			At discharge
2012	Prospective observational study (e.g. cohort study)	Internal/general medicine			At discharge
2012	Prospective observational study (e.g. cohort study)	Trauma/Orthogeriatrics			At discharge
2012	Prospective observational study (e.g. cohort study)	Vascular surgery			At discharge
2012	Prospective observational study (e.g. cohort study)	Geriatrics			At discharge
2012	Retrospective observational study (e.g. population-based study)	General/visceral surgery			At discharge
2013	Prospective observational study (e.g. cohort study)	Internal/general medicine; Emergency department			At discharge
2014	Retrospective observational study (e.g. population-based study)	Internal/general medicine; Emergency department			At discharge
2014	Prospective observational study (e.g. cohort study)	Trauma/Orthogeriatrics			At discharge
2014	Retrospective observational study (e.g. population-based study)	All departments			At discharge
2014	Prospective observational study (e.g. cohort study)	Internal/general medicine			At discharge
2014	Prospective observational study (e.g. cohort study)	Geriatrics; Internal/general medicine			At discharge
2014	Prospective observational study (e.g. cohort study)	Geriatrics			At discharge
2015	Retrospective observational study (e.g. population-based study)	General/visceral surgery			At discharge
2016	Retrospective observational study (e.g. population-based study)	Other: Burn center			At discharge
2016	Prospective observational study (e.g. cohort study)	Vascular surgery			At discharge
2016	Retrospective observational study (e.g. population-based study)	All departments			At discharge
2018	Prospective observational study (e.g. cohort study)	Trauma/Orthogeriatrics; Cardiology; Internal/general medicine; Urology; Neurology; General/visceral surgery			At discharge
2017	Prospective observational study (e.g. cohort study)	Trauma/Orthogeriatrics; Internal/general medicine; Urology; General/visceral surgery; Vascular surgery			At discharge
2017	Prospective observational study (e.g. cohort study)	Other: Surgery			At 1 month after discharge
2017	Retrospective observational study (e.g. population-based study)	Trauma/Orthogeriatrics			At discharge
2017	Prospective observational study (e.g. cohort study)	Neurosurgery			At discharge
2018	Prospective observational study (e.g. cohort study)	Geriatrics			At discharge
2018	Retrospective observational study (e.g. population-based study)	All departments			At discharge
2018	Retrospective observational study (e.g. population-based study)	Trauma/Orthogeriatrics			At discharge
2018	Prospective observational study (e.g. cohort study)	General/visceral surgery			At discharge
2019	Prospective observational study (e.g. cohort study)	Geriatrics; Internal/general medicine			At discharge
2018	Prospective observational study (e.g. cohort study)	Trauma/Orthogeriatrics			At discharge
2019	Retrospective observational study (e.g. population-based study)	Trauma/Orthogeriatrics			At discharge
2019	Prospective observational study (e.g. cohort study)	Internal/general medicine; Other: Nephrology, Rheumatology, Diabetology			At discharge
2019	Retrospective observational study (e.g. population-based study)	Trauma/Orthogeriatrics; Emergency department			At discharge
2019	Retrospective observational study (e.g. population-based study)	Cardiology			At 1 month after discharge
2019	Prospective observational study (e.g. cohort study)	Geriatrics; Internal/general medicine			At discharge
2019	Retrospective observational study (e.g. population-based study)	Trauma/Orthogeriatrics			At discharge
2019	Retrospective observational study (e.g. population-based study)	Neurology; Neurosurgery			At discharge
2019	Prospective observational study (e.g. cohort study)	Trauma/Orthogeriatrics			At discharge
2019	Prospective observational study (e.g. cohort study)	Cardiology; Gastroenterology; Other: Nephrology			At discharge
2020	Prospective observational study (e.g. cohort study)	Cardiology			At discharge
2020	Retrospective observational study (e.g. population-based study)	Trauma/Orthogeriatrics			At discharge
2020	Prospective observational study (e.g. cohort study)	Trauma/Orthogeriatrics; Geriatrics			At discharge
2020	Retrospective observational study (e.g. population-based study)	Trauma/Orthogeriatrics			At discharge
2020	Prospective observational study (e.g. cohort study)	Trauma/Orthogeriatrics; Neurosurgery; General/visceral surgery; Vascular surgery; Other: Thoracic surgery			At discharge
2021	Retrospective observational study (e.g. population-based study)	General/visceral surgery			At discharge
2020	Retrospective observational study (e.g. population-based study)	General/visceral surgery			At discharge
2020	Prospective observational study (e.g. cohort study)	Trauma/Orthogeriatrics; General/visceral surgery; Vascular surgery			At discharge
2020	Retrospective observational study (e.g. population-based study)	Trauma/Orthogeriatrics			At 1 month after discharge
2021	Retrospective observational study (e.g. population-based study)	Trauma/Orthogeriatrics			At discharge
2020	Retrospective observational study (e.g. population-based study)	Other: Surgical departments			At 1 month after discharge
2021	Prospective observational study (e.g. cohort study)	Trauma/Orthogeriatrics			At 1 month after discharge
2021	Retrospective observational study (e.g. population-based study)	Trauma/Orthogeriatrics			At discharge
2020	Prospective observational study (e.g. cohort study)	Neurosurgery			At discharge
2020	Prospective observational study (e.g. cohort study)	Trauma/Orthogeriatrics			At discharge
2021	Retrospective observational study (e.g. population-based study)	Trauma/Orthogeriatrics			At discharge
2020	Prospective observational study (e.g. cohort study)	Geriatrics; Oncology; General/visceral surgery; Gynaecology; Head and neck surgery			At discharge
2021	Retrospective observational study (e.g. population-based study)	Other: Surgical department			At discharge
2021	Prospective observational study (e.g. cohort study)	Trauma/Orthogeriatrics			At discharge
2021	Retrospective observational study (e.g. population-based study)	Trauma/Orthogeriatrics			At discharge
2021	Retrospective observational study (e.g. population-based study)	Trauma/Orthogeriatrics			At discharge
2022	Retrospective observational study (e.g. population-based study)	Trauma/Orthogeriatrics			At discharge

## Sheet: Predictors stratified
S3 Predictors positive and negative stratified according to age, origin, study design and discharge destinations
	Positive Predictors		Negative Predictors		Positive Predictor			Negative Predictor			Positive Predictor			Negative Predictor			Positive Predictor		Negative Predictor		Positive Predictor		Negative Predictor		Positive Predictor		Negative Predictor		Positive Predictor		Negative Predictor		Positive Predictor		Negative Predictor		Positive Predictor		Negative Predictor		Positive Predictor		Negative Predictor		Positive Predictor		Negative Predictor		Positive Predictor
Diagnosis	all		all		mean ≥80y	% of ≥80y	≥80y % of total	mean ≥80y	% of ≥80y	≥80y % of total	<80y	% of <80y	<80 % of total	<80y	% of <80y	<80 % of total	Prospective studies	Retrospective studies	Prospective studies	Retrospective studies	US	Anglo-Euro	US	Anglo-Euro	Assisted living		Assisted living		Nursing home		Nursing home		Skilled nursing facility		Skilled nursing facility		Rehabilitation		Rehabilitation		Early inpatient rehabilitation		Early inpatient rehabilitation		Acute care hospital		Acute care hospital		Long-term acute care hospital
Complication	3	0.0232558	1	0.05	1	0.0714286	0.00775194	0	0	0	1	0.0135135	0.00775194	1	0.5	0.05	1	2	0	1	3	0	0	1	0	0	1	1	0	0	1	0.2	3	0.05	0		2	0.0454545	1	0.25	1	0.1	0		0	0	0	0	0
Other injury or fracture	3	0.0232558	7	0.35	0	0	0	0	0	0	2	0.027027	0.0155039	0	0	0	0	3	0	7	2	1	0	7	0	0	0	0	1	0.0434783	1	0.2	2	0.0333333	0		0	0	3	0.75	0	0	0		0	0	3	1	0
Obesity	2	0.0155039	0	0	0	0	0	0	0	0	0	0	0	0	0	0	0	2	0	0	2	0	0	0	0	0	0	0	0	0	0	0	1	0.0166667	0		1	0.0227273	0	0	1	0.1	0		0	0	0	0	0
Liver disease	2	0.0155039	0	0	0	0	0	0	0	0	0	0	0	0	0	0	0	2	0	0	2	0	0	0	0	0	0	0	0	0	0	0	2	0.0333333	0		1	0.0227273	0	0	1	0.1	0		0	0	0	0	1
Vascular disease	2	0.0155039	0	0	0	0	0	0	0	0	0	0	0	0	0	0	0	2	0	0	1	1	0	0	0	0	0	0	0	0	0	0	1	0.0166667	0		1	0.0227273	0	0	0	0	0		0	0	0	0	1
Motor vehicle accident	2	0.0155039	2	0.1	0	0	0	0	0	0	0	0	0	0	0	0	0	2	0	2	2	0	0	2	0	0	0	0	0	0	1	0.2	0	0	0		1	0.0227273	0	0	1	0.1	0		0	0	0	0	0
Hypertension	4	0.0310078	0	0	1	0.0714286	0.00775194	0	0	0	0	0	0	0	0	0	2	2	0	0	2	2	0	0	0	0	0	0	2	0.0869565	0	0	1	0.0166667	0		1	0.0227273	0	0	0	0	0		0	0	0	0	1
Lower extremity fracture other than hip fracture	3	0.0232558	2	0.1	2	0.142857	0.0155039	1	0.25	0.00775194	0	0	0	0	0	0	0	3	0	2	1	2	1	1	0	0	0	0	1	0.0434783	1	0.2	1	0.0166667	0		0	0	0	0	0	0	0		0	0	0	0	1
Stroke	4	0.0310078	2	0.1	1	0.0714286	0.00775194	2	0.5	0.0155039	0	0	0	0	0	0	1	3	2	0	3	1	0	2	0	0	0	0	1	0.0434783	0	0	2	0.0333333	0		1	0.0227273	0	0	0	0	0		0	0	0	0	1
Deep vein thrombosis	6	0.0465116	0	0	0	0	0	0	0	0	6	0.0810811	0.0465116	0	0	0	1	5	0	0	6	0	0	0	0	0	0	0	0	0	0	0	3	0.05	0		1	0.0227273	0	0	1	0.1	0		0	0	0	0	0
Renal disease	6	0.0465116	0	0	0	0	0	0	0	0	4	0.0540541	0.0310078	0	0	0	0	6	0	0	6	0	0	0	0	0	0	0	0	0	0	0	4	0.0666667	0		2	0.0454545	0	0	1	0.1	0		0	0	0	0	1
Diabetes mellitus	7	0.0542636	0	0	0	0	0	0	0	0	3	0.0405405	0.0232558	0	0	0	1	6	0	0	6	1	0	0	2	0.5	0	0	6	0.26087	0	0	5	0.0833333	0		7	0.159091	0	0	1	0.1	0		1	0.5	0	0	0
Upper extremity fracture	6	0.0465116	1	0.05	4	0.285714	0.0310078	1	0.25	0.00775194	0	0	0	0	0	0	0	6	0	1	2	4	0	1	0	0	0	0	2	0.0869565	1	0.2	1	0.0166667	0		0	0	0	0	0	0	0		0	0	0	0	1
Hip fracture	5	0.0387597	3	0.15	2	0.142857	0.0155039	0	0	0	1	0.0135135	0.00775194	1	0.5	0.05	1	4	0	3	2	3	3	0	0	0	0	0	3	0.130435	0	0	1	0.0166667	0		1	0.0227273	0	0	0	0	0		0	0	0	0	0
Injury or fracture abdomen, lower back, spine and pelvic	8	0.0620155	1	0.05	2	0.142857	0.0155039	0	0	0	2	0.027027	0.0155039	0	0	0	0	8	0	1	6	2	1	0	0	0	0	0	1	0.0434783	0	0	5	0.0833333	0		1	0.0227273	0	0	1	0.1	0		0	0	0	0	3
Infectious disease	17	0.131783	0	0	0	0	0	0	0	0	16	0.216216	0.124031	0	0	0	0	17	0	0	16	0	0	0	0	0	0	0	1	0.0434783	0	0	6	0.1	0		4	0.0909091	0	0	0	0	0		0	0	0	0	0
Cardiopulonary disease	24	0.186047	1	0.05	1	0.0714286	0.00775194	0	0	0	16	0.216216	0.124031	0	0	0	2	22	0	1	23	1	1	0	0	0	0	0	3	0.130435	0	0	11	0.183333	0		10	0.227273	0	0	2	0.2	0		1	0.5	0	0	2
Wound problem (incl. Infection, dehiscence)	25	0.193798	0	0	0	0	0	0	0	0	23	0.310811	0.178295	0	0	0	0	25	0	0	25	0	0	0	2	0.5	0	0	2	0.0869565	0	0	11	0.183333	0		10	0.227273	0	0	0	0	0		0	0	0	0	0
Summe	129	1	20	1	14	1	0.108527	4	1	0.2	74	1	0.573643	2	1	0.1	9	120	2	18	110	18	6	14	4	1	1	1	23	1	5	1	60	1	0		44	1	4	1	10	1	0		2	1	3	1	12
	Positive Predictors		Negative Predictors		Positive Predictor			Negative Predictor			Positive Predictor			Negative Predictor			Positive Predictor		Negative Predictor		Positive Predictor		Negative Predictor		Positive Predictor		Negative Predictor		Positive Predictor		Negative Predictor		Positive Predictor		Negative Predictor		Positive Predictor		Negative Predictor		Positive Predictor		Negative Predictor		Positive Predictor		Negative Predictor		Positive Predictor
Demographic data	all		all		mean ≥80y	% of ≥80y	≥80y % of total	mean ≥80y	% of ≥80y	≥80y % of total	<80y	% of <80y	<80 % of total	<80y	% of <80y	<80 % of total	Prospective studies	Retrospective studies	Prospective studies	Retrospective studies	US	Anglo-Euro	US	Anglo-Euro	Assisted living		Assisted living		Nursing home		Nursing home		Skilled nursing facility		Skilled nursing facility		Rehabilitation		Rehabilitation		Early inpatient rehabilitation		Early inpatient rehabilitation		Acute care hospital		Acute care hospital		Long-term acute care hospital
Low income	2	0.0176991	0	0	0	0	0	0	0	0	0	0	0	0	0	0	0	2	0	0	2	0	0	0	0	0	0	0	0	0	0	0	0	0	0	0	0	0	0	0	0	0	0		0	0	0	0	0
Education level	3	0.0265487	1	0.05	1	0.0344828	0.00884956	0	0	0	1	0.0238095	0.00884956	1	0.333333	0.05	1	2	1	1	3	0	1	0	0	0	0	0	0	0	1	0.25	0	0	1	0.2	1	0.0294118	1	0.125	0	0	0		0	0	0	0	0
Sex (male)	5	0.0442478	4	0.2	0	0	0	2	0.666667	0.0176991	4	0.0952381	0.0353982	1	0.333333	0.05	1	4	3	3	5	0	2	2	0	0	0	0	0	0	1	0.25	3	0.0857143	1	0.2	0	0	3	0.375	0	0	0		0	0	1	1	0
Ethnicity	8	0.0707965	5	0.25	2	0.0689655	0.0176991	0	0	0	2	0.047619	0.0176991	0	0	0	0	8	3	3	8	0	5	0	1	0.111111	3	0.75	3	0.0681818	1	0.25	5	0.142857	3	0.6	4	0.117647	3	0.375	0	0	0		0	0	0	0	0
Sex (female)	15	0.132743	1	0.05	6	0.206897	0.0530973	0	0	0	1	0.0238095	0.00884956	0	0	0	3	12	1	1	9	6	1	0	4	0.444444	0	0	8	0.181818	0	0	4	0.114286	0	0	4	0.117647	0	0	1	0.333333	0		0	0	0	0	0
Age	80	0.707965	9	0.45	20	0.689655	0.176991	1	0.333333	0.00884956	34	0.809524	0.300885	1	0.333333	0.05	13	63	8	8	50	28	2	7	4	0.444444	1	0.25	33	0.75	1	0.25	23	0.657143	0	0	25	0.735294	1	0.125	2	0.666667	0		3	1	0	0	0
Summe	113	1	20	1	29	1	0.256637	3	1	0.15	42	1	0.371681	3	1	0.15	18	91	16	16	77	34	11	9	9	1	4	1	44	1	4	1	35	1	5	1	34	1	8	1	3	1	0		3	1	1	1	0
	Positive Predictors		Negative Predictors		Positive Predictors			Negative Predictor			Positive Predictor			Negative Predictor			Positive Predictor		Negative Predictor		Positive Predictor		Negative Predictor		Positive Predictor		Negative Predictor		Positive Predictor		Negative Predictor		Positive Predictor		Negative Predictor		Positive Predictor		Negative Predictor		Positive Predictor		Negative Predictor		Positive Predictor		Negative Predictor		Positive Predictor
Mobility	all		all		mean ≥80y	% of ≥80y	≥80y % of total	mean ≥80y	% of ≥80y	≥80y % of total	<80y	% of <80y	<80 % of total	<80y	% of <80y	<80 % of total	Prospective studies	Retrospective studies	Prospective studies	Retrospective studies	US	Anglo-Euro	US	Anglo-Euro	Assisted living		Assisted living		Nursing home		Nursing home		Skilled nursing facility		Skilled nursing facility		Rehabilitation		Rehabilitation		Early inpatient rehabilitation		Early inpatient rehabilitation		Acute care hospital		Acute care hospital		Long-term acute care hospital
Mobility no specific score	13	0.216667	1	0.125	5	0.208333	0.0833333	1	0.333333	0.0166667	7	0.388889	0.116667	0	0	0	4	9	1	0	9	4	0	1	0	0	0		6	0.26087	0	0	3	0.333333	0		2	0.142857	0	0	2	1	0	0	0		0		0
6 Minute walk test (6 MWT)	0	0	1	0.125	0	0	0	0	0	0	0	0	0	1	0.25	0.125	0	0	1	0	0	0	0	1			0		0	0	1	0.5	0	0	0		0	0	1	0.333333	0	0	1	0.5	0		0		0
InterRAI ED-CA	1	0.0166667	0	0	0	0	0	0	0	0	0	0	0	0	0	0	1	0	0	0	0	1	0	0	1	1	0		1	0.0434783	0	0	0	0	0		0	0	0	0	0	0	0	0	0		0		0
Enforced Social Dependency Scale (major walking restriction)	1	0.0166667	0	0	0	0	0	0	0	0	1	0.0555556	0.0166667	0	0	0	0	0	0	0	1	0	0	0	0	0	0		1	0.0434783	0	0	0	0	0		1	0.0714286	0	0	0	0	0	0	0		0		0
Metabolic equivalent of tasks	1	0.0166667	0	0	0	0	0	0	0	0	0	0	0	0	0	0	1	0	0	0	1	0	0	0	0	0	0		0	0	0	0	0	0	0		0	0	0	0	0	0	0	0	0		0		0
Balance Outcome Measure for Elder Rehabilitation (BOOMER)	1	0.0166667	0	0	0	0	0	0	0	0	1	0.0555556	0.0166667	0	0	0	1	0	0	0	0	1	0	0	0	0	0		0	0	0	0	0	0	0		1	0.0714286	0	0	0	0	0	0	0		0		0
Mobility Assessment Tool-short form (MAT-sf)	1	0.0166667	0	0	0	0	0	0	0	0	1	0.0555556	0.0166667	0	0	0	1	0	0	0	1	0	0	0	0	0	0		1	0.0434783	0	0	0	0	0		0	0	0	0	0	0	0	0	0		0		0
Berg Balance Scale (BB)	1	0.0166667	0	0	0	0	0	0	0	0	1	0.0555556	0.0166667	0	0	0	1	0	0	0	0	1	0	0	0	0	0		0	0	0	0	0	0	0		1	0.0714286	0	0	0	0	0	0	0		0		0
Mobility aid use	1	0.0166667	1	0.125	0	0	0	0	0	0	0	0	0	0	0	0	0	1	0	1	1	0	1	0	0	0	0		1	0.0434783	0	0	0	0	0		0	0	0	0	0	0	0	0	0		0		0
Tinetti-test	2	0.0333333	0	0	2	0.0833333	0.0333333	0	0	0	0	0	0	0	0	0	0	2	0	0	0	2	0	0	0	0	0		1	0.0434783	0	0	0	0	0		1	0.0714286	0	0	0	0	0	0	0		0		0
Physical activity levels measured by wrist accelerometer	2	0.0333333	0	0	0	0	0	0	0	0	0	0	0	0	0	0	2	0	0	0	0	2	0	0	0	0	0		0	0	0	0	0	0	0		0	0	0	0	0	0	0	0	0		0		0
Timed up and go (TUG)	2	0.0333333	0	0	1	0.0416667	0.0166667	0	0	0	1	0.0555556	0.0166667	0	0	0	2	0	0	0	1	1	0	0	0	0	0		1	0.0434783	0	0	1	0.111111	0		1	0.0714286	0	0	0	0	0	0	0		0		0
Cumulated Ambulation Score (CAS)	3	0.05	0	0	1	0.0416667	0.0166667	0	0	0	0	0	0	0	0	0	3	0	0	0	0	3	0	0	0	0	0		0	0	0	0	0	0	0		0	0	0	0	0	0	0	0	0		0		0
Short physical performance battery (SPPB)	3	0.05	0	0	3	0.125	0.05	0	0	0	0	0	0	0	0	0	1	2	0	0	0	3	0	0	0	0	0		0	0	0	0	0	0	0		1	0.0714286	0	0	0	0	0	0	0		0		0
New Mobility Score (NMS)	3	0.05	0	0	0	0	0	0	0	0	0	0	0	0	0	0	2	1	0	0	0	3	0	0	0	0	0		1	0.0434783	0	0	0	0	0		2	0.142857	0	0	0	0	0	0	0		0		0
Pre-fracture mobility score	4	0.0666667	0	0	4	0.166667	0.0666667	0	0	0	0	0	0	0	0	0	0	4	0	0	0	4	0	0	0	0	0		2	0.0869565	0	0	0	0	0		0	0	0	0	0	0	0	0	0		0		0
De Morton Mobility Index (DEMMI)	4	0.0666667	0	0	2	0.0833333	0.0333333	0	0	0	1	0.0555556	0.0166667	0	0	0	3	1	0	0	0	4	0	0	0	0	0		0	0	0	0	0	0	0		1	0.0714286	0	0	0	0	0	0	0		0		0
Gait speed	3	0.05	3	0.375	1	0.0416667	0.0166667	0	0	0	1	0.0555556	0.0166667	3	0.75	0.375	3	0	3	0	1	2	2	1	0	0	0		1	0.0434783	1	0.5	0	0	0		1	0.0714286	1	0.333333	0	0	1	0.5	0		0		0
Falls	14	0.233333	2	0.25	5	0.208333	0.0833333	2	0.666667	0.0333333	4	0.222222	0.0666667	0	0	0	5	9	1	1	7	7	1	1	0	0	0		7	0.304348	0	0	5	0.555556	0		2	0.142857	1	0.333333	0	0	0	0	0		0		1
Summe	60	1	8	1	24	1	0.4	3	1	0.375	18	1	0.3	4	1	0.5	30	29	6	2	22	38	4	4	1	1	0		23	1	2	1	9	1	0		14	1	3	1	2	1	2	1	0		0		1
	Positive Predictors		Negative Predictors		Positive Predictors			Negative Predictor			Positive Predictor			Negative Predictor			Positive Predictor		Negative Predictor		Positive Predictor		Negative Predictor		Positive Predictor		Negative Predictor		Positive Predictor		Negative Predictor		Positive Predictor		Negative Predictor		Positive Predictor		Negative Predictor		Positive Predictor		Negative Predictor		Positive Predictor		Negative Predictor		Positive Predictor
Activities of daily living (ADL)	all		all		mean ≥80y	% of ≥80y	≥80y % of total	mean ≥80y	% of ≥80y	≥80y % of total	<80y	% of <80y	<80 % of total	<80y	% of <80y	<80 % of total	Prospective studies	Retrospective studies	Prospective studies	Retrospective studies	US	Anglo-Euro	US	Anglo-Euro	Assisted living		Assisted living		Nursing home		Nursing home		Skilled nursing facility		Skilled nursing facility		Rehabilitation		Rehabilitation		Early inpatient rehabilitation		Early inpatient rehabilitation		Acute care hospital		Acute care hospital		Long-term acute care hospital
ADL dependency no specific score	23	0.389831	1	0.142857	4	0.16	0.0677966	1	0.333333	0.0169492	10	0.588235	0.169492	0	0	0	4	19	1	0	19	4	0	1	2	0.333333	1	0.5	8	0.285714	0	0	8	0.571429	0	0	9	0.692308	0		0		0		0		0		0
Functional Independence Measure (FIM)	0	0	2	0.285714	0	0	0	1	0.333333	0.0169492	0	0	0	1	0.333333	0.142857	0	0	1	1	0	0	1	1	0	0	1	0.5	0	0	0	0	0	0	1	1			0		0		0		0		0		0
Groningen Activity Restriction Score (GARS)	1	0.0169492	0	0	1	0.04	0.0169492	0	0	0	0	0	0	0	0	0	1	0	0	0	0	1	0	0	1	0.166667	0	0	1	0.0357143	0	0	0	0	0	0	0	0	0		0		0		0		0		0
Eastern Cooperative Oncology Group (ECOG)	1	0.0169492	0	0	0	0	0	0	0	0	0	0	0	0	0	0	1	0	0	0	1	0	0	0	0	0	0	0	0	0	0	0	1	0.0714286	0	0	1	0.0769231	0		0		0		0		0		0
ADL disability Score	1	0.0169492	1	0.142857	0	0	0	0	0	0	1	0.0588235	0.0169492	1	0.333333	0.142857	1	0	1	0	1	0	1	0	0	0	0	0	0	0	0	0	0	0	0	0	0	0	0		0		0		0		0		0
Problems personal hygiene	9	0.152542	1	0.142857	9	0.36	0.152542	0	0	0	0	0	0	1	0.333333	0.142857	4	3	0	1	2	7	0	0	1	0.166667	0	0	8	0.285714	0	0	2	0.142857	0	0	0	0	0		0		0		0		0		0
Barthel Index (BI)	11	0.186441	0	0	3	0.12	0.0508475	0	0	0	2	0.117647	0.0338983	0	0	0	8	3	0	0	4	7	0	0	0	0	0	0	4	0.142857	0	0	1	0.0714286	0	0	1	0.0769231	0		0		0		0		0		0
Katz Score	13	0.220339	2	0.285714	8	0.32	0.135593	2	0.666667	0.0338983	4	0.235294	0.0677966	0	0	0	11	2	1	1	2	11	0	2	2	0.333333	0	0	7	0.25	1	1	2	0.142857	0	0	2	0.153846	0		0		0		0		0		0
Summe	59	1	7	1	25	1	0.423729	4	1	0.571429	17	1	0.288136	3	1	0.428571	30	27	4	3	29	30	2	4	6	1	2	1	28	1	1	1	14	1	1	1	13	1	0		0		0		0		0		0
	Positive Predictors		Negative Predictors		Positive Predictors			Negative Predictor			Positive Predictor			Negative Predictor			Positive Predictor		Negative Predictor		Positive Predictor		Negative Predictor		Positive Predictor		Negative Predictor		Positive Predictor		Negative Predictor		Positive Predictor		Negative Predictor		Positive Predictor		Negative Predictor		Positive Predictor		Negative Predictor		Positive Predictor		Negative Predictor		Positive Predictor
Hospitalization data	all		all		mean ≥80y	% of ≥80y	≥80y % of total	mean ≥80y	% of ≥80y	≥80y % of total	<80y	% of <80y	<80 % of total	<80y	% of <80y	<80 % of total	Prospective studies	Retrospective studies	Prospective studies	Retrospective studies	US	Anglo-Euro	US	Anglo-Euro	Assisted living		Assisted living		Nursing home		Nursing home		Skilled nursing facility		Skilled nursing facility		Rehabilitation		Rehabilitation		Early inpatient rehabilitation		Early inpatient rehabilitation		Acute care hospital		Acute care hospital		Long-term acute care hospital
Length of ICU stay	0	0	1	0.0909091	0	0	0	0	0	0	0	0	0	0	0	0	0	0	0	1	0	0	0	1	0	0	0	0	0	0	0	0	0	0	0	0	0	0	0	0	0		0		0	0	0		0
Admission to geriatrics	1	0.0204082	0	0	1	0.1	0.0204082	0	0	0	0	0	0	0	0	0	0	1	0	0	0	1	0	0	0	0	0	0	1	0.05	0	0	0	0	0	0	0	0	0	0	0		0		0	0	0		0
Physicians' opinion	1	0.0204082	0	0	1	0.1	0.0204082	0	0	0	0	0	0	0	0	0	0	0	0	0	0	1	0	0	0	0	0	0	0	0	0	0	0	0	0	0	0	0	0	0	0		0		0	0	0		0
Cut-to-suture time	1	0.0204082	0	0	0	0	0	0	0	0	1	0.0666667	0.0204082	0	0	0	0	1	0	0	1	0	0	0	0	0	0	0	0	0	0	0	1	0.0909091	0	0	0	0	0	0	0		0		0	0	0		0
Readmission	2	0.0408163	0	0	2	0.2	0.0408163	0	0	0	0	0	0	0	0	0	0	2	0	0	2	0	0	0	0	0	0	0	2	0.1	0	0	0	0	0	0	0	0	0	0	0		0		0	0	0		0
Nurses' opinion	2	0.0408163	0	0	0	0	0	0	0	0	0	0	0	0	0	0	2	0	0	0	0	2	0	0	0	0	0	0	2	0.1	0	0	0	0	0	0	0	0	0	0	0		0		0	0	0		0
Bedrest	2	0.0408163	0	0	2	0.2	0.0408163	0	0	0	0	0	0	0	0	0	0	2	0	0	2	0	0	0	0	0	0	0	0	0	0	0	2	0.181818	0	0	0	0	0	0	0		0		0	0	0		0
Surgical treatment	1	0.0204082	1	0.0909091	1	0.1	0.0204082	0	0	0	0	0	0	0	0	0	0	1	1	0	1	0	1	0	0	0	1	0.25	0	0	0	0	0	0	1	0.25	0	0	1	0.25	0		0		0	0	0		0
Emergency admission	3	0.0612245	1	0.0909091	0	0	0	1	0.25	0.0204082	2	0.133333	0.0408163	0	0	0	2	1	0	1	1	2	1	0	0	0	0	0	2	0.1	0	0	1	0.0909091	0	0	2	0.1	0	0	0		0		1	0.166667	0		0
Source of admission	8	0.163265	0	0	0	0	0	0	0	0	6	0.4	0.122449	0	0	0	3	5	0	0	3	3	0	0	0	0	0	0	4	0.2	0	0	1	0.0909091	0	0	2	0.1	0	0	0		0		1	0.166667	0		0
ICU treatment	6	0.122449	3	0.272727	0	0	0	0	0	0	0	0	0	0	0	0	4	2	3	0	4	2	3	0	4	1	3	0.75	0	0	0	0	4	0.363636	3	0.75	5	0.25	3	0.75	0		0		1	0.166667	0		0
Length of stay	22	0.44898	5	0.454545	3	0.3	0.0612245	3	0.75	0.0612245	6	0.4	0.122449	1	1	0.0909091	5	16	0	5	7	14	0	4	0	0	0	0	9	0.45	2	1	2	0.181818	0	0	11	0.55	0	0	0		0		3	0.5	0		0
Summe	49	1	11	1	10	1	0.204082	4	1	0.363636	15	1	0.306122	1	1	0.0909091	16	31	4	6	21	25	5	5	4	1	4	1	20	1	2	1	11	1	4	1	20	1	4	1	0		0		6	1	0		0
	Positive Predictors		Negative Predictors		Positive Predictors			Negative Predictor			Positive Predictor			Negative Predictor			Positive Predictor		Negative Predictor		Positive Predictor		Negative Predictor		Positive Predictor		Negative Predictor		Positive Predictor		Negative Predictor		Positive Predictor		Negative Predictor		Positive Predictor		Negative Predictor		Positive Predictor		Negative Predictor		Positive Predictor		Negative Predictor		Positive Predictor
Multimorbidity	all		all		mean ≥80y	% of ≥80y	≥80y % of total	mean ≥80y	% of ≥80y	≥80y % of total	<80y	% of <80y	<80 % of total	<80y	% of <80y	<80 % of total	Prospective studies	Retrospective studies	Prospective studies	Retrospective studies	US	Anglo-Euro	US	Anglo-Euro	Assisted living		Assisted living		Nursing home		Nursing home		Skilled nursing facility		Skilled nursing facility		Rehabilitation		Rehabilitation		Early inpatient rehabilitation		Early inpatient rehabilitation		Acute care hospital		Acute care hospital		Long-term acute care hospital
Braden Scale	1	0.0192308	0	0	0	0	0	0	0	0	1	0.04	0.0192308	0	0	0	0	1	0	0	1	0	0	0	1	0.2	0	0	0	0	0	0	1	0.0526316	0		1	0.0625	0	0	0		0		0		0		0
Risk Index for Geriatric Acute Medical Admissions (RIGAMA)	1	0.0192308	0	0	0	0	0	0	0	0	0	0	0	0	0	0	0	1	0	0	0	1	0	0	0	0	0	0	1	0.0555556	0	0	0	0	0		0	0	0	0	0		0		0		0		0
Geriatric Index of Comorbidity (GIC)	1	0.0192308	0	0	0	0	0	0	0	0	1	0.04	0.0192308	0	0	0	1	0	0	0	0	1	0	0	0	0	0	0	0	0	0	0	0	0	0		1	0.0625	0	0	0		0		0		0		0
American College of Surgeons National Surgical Quality Improvement Program (ACS NSQIP)-estimated probability of morbidity	1	0.0192308	0	0	0	0	0	0	0	0	0	0	0	0	0	0	0	1	0	0	1	0	0	0	0	0	0	0	1	0.0555556	0	0	0	0	0		0	0	0	0	0		0		0		0		0
Elixhauser Index	2	0.0384615	0	0	0	0	0	0	0	0	1	0.04	0.0192308	0	0	0	0	2	0	0	2	0	0	0	0	0	0	0	0	0	0	0	1	0.0526316	0		1	0.0625	0	0	0		0		0		0		0
Cumulative Illness Rating Scale (CIRS)	3	0.0576923	0	0	2	0.153846	0.0384615	0	0	0	0	0	0	0	0	0	3	0	0	0	0	3	0	0	0	0	0	0	2	0.111111	0	0	0	0	0		1	0.0625	0	0	0		0		0		0		0
Presence of a chronic condition	3	0.0576923	0	0	2	0.153846	0.0384615	0	0	0	1	0.04	0.0192308	0	0	0	2	1	0	0	1	2	0	0	2	0.4	0	0	2	0.111111	0	0	1	0.0526316	0		0	0	0	0	0		0		0		0		0
Charlson Comorbidity index (CCI)	8	0.153846	1	0.333333	7	0.538462	0.134615	0	0	0	1	0.04	0.0192308	0	0	0	1	7	0	1	2	6	1	0	0	0	0	0	7	0.388889	0	0	1	0.0526316	0		1	0.0625	0	0	0		0		0		0		0
Number of comorbidities	16	0.307692	0	0	0	0	0	0	0	0	11	0.44	0.211538	0	0	0	0	15	0	0	15	1	0	0	0	0	0	0	2	0.111111	0	0	8	0.421053	0		3	0.1875	0	0	0		0		0		0		0
American Society of Anesthesiologists class (ASA)	16	0.307692	2	0.666667	2	0.153846	0.0384615	1	1	0.0192308	9	0.36	0.173077	1	1	0.333333	2	14	1	1	13	3	0	2	2	0.4	2	1	3	0.166667	1	1	7	0.368421	0		8	0.5	1	1	0		0		0		0		0
Summe	52	1	3	1	13	1	0.25	1	1	0.333333	25	1	0.480769	1	1	0.333333	9	42	1	2	35	17	1	2	5	1	2	1	18	1	1	1	19	1	0		16	1	1	1	0		0		0		0		0
	Positive Predictors		Negative Predictors		Positive Predictors			Negative Predictor			Positive Predictor			Negative Predictor			Positive Predictor		Negative Predictor		Positive Predictor		Negative Predictor		Positive Predictor		Negative Predictor		Positive Predictor		Negative Predictor		Positive Predictor		Negative Predictor		Positive Predictor		Negative Predictor		Positive Predictor		Negative Predictor		Positive Predictor		Negative Predictor		Positive Predictor
Frailty	all		all		mean ≥80y	% of ≥80y	≥80y % of total	mean ≥80y	% of ≥80y	≥80y % of total	<80y	% of <80y	<80 % of total	<80y	% of <80y	<80 % of total	Prospective studies	Retrospective studies	Prospective studies	Retrospective studies	US	Anglo-Euro	US	Anglo-Euro	Assisted living		Assisted living		Nursing home		Nursing home		Skilled nursing facility		Skilled nursing facility		Rehabilitation		Rehabilitation		Early inpatient rehabilitation		Early inpatient rehabilitation		Acute care hospital		Acute care hospital		Long-term acute care hospital
Dutch National Safety Management Program	1	0.0238095	0	0	0	0	0	0	0	0	1	0.037037	0.0238095	0	0	0	0	1	0	0	0	1	0	0	0	0	0		0	0	0		0	0	0		0	0	0	0	0		0		0	0	0		0
Johns Hopkins Adjusted Clinical Groups (ACG) frailty defining diagnoses indicator	1	0.0238095	0	0	0	0	0	0	0	0	1	0.037037	0.0238095	0	0	0	0	1	0	0	0	1	0	0	0	0	0		1	0.0454545	0		0	0	0		0	0	0	0	0		0		0	0	0		0
Frailty score including deficits in ADL, Cognition or Nutrition	1	0.0238095	0	0	0	0	0	0	0	0	1	0.037037	0.0238095	0	0	0	1	0	0	0	0	1	0	0	0	0	0		1	0.0454545	0		0	0	0		1	0.0909091	0	0	0		0		1	0.5	0		0
Rockwood Frailty Score (RFS)	1	0.0238095	0	0	0	0	0	0	0	0	1	0.037037	0.0238095	0	0	0	1	0	0	0	1	0	0	0	0	0	0		0	0	0		1	0.0625	0		0	0	0	0	0		0		0	0	0		0
Maastricht frailty screening tool for hospitalised patients (MFST-HP)	1	0.0238095	0	0	0	0	0	0	0	0	1	0.037037	0.0238095	0	0	0	0	1	0	0	0	1	0	0	0	0	0		1	0.0454545	0		0	0	0		0	0	0	0	0		0		0	0	0		0
Robinson frailty score (RFS)	1	0.0238095	0	0	0	0	0	0	0	0	0	0	0	0	0	0	1	0	0	0	0	0	0	0	0	0	0		1	0.0454545	0		0	0	0		0	0	0	0	0		0		0	0	0		0
FRAIL scale (FS)	3	0.0714286	0	0	1	0.166667	0.0238095	0	0	0	1	0.037037	0.0238095	0	0	0	2	1	0	0	3	0	0	0	0	0	0		0	0	0		1	0.0625	0		0	0	0	0	0		0		0	0	0		0
Trauma-Specific Frailty Index (TSFI)	4	0.0952381	0	0	0	0	0	0	0	0	4	0.148148	0.0952381	0	0	0	4	0	0	0	4	0	0	0	0	0	0		0	0	0		2	0.125	0		1	0.0909091	0	0	0		0		0	0	0		0
Fried frailty scale	5	0.119048	0	0	0	0	0	0	0	0	4	0.148148	0.0952381	0	0	0	4	1	0	0	4	1	0	0	0	0	0		5	0.227273	0		3	0.1875	0		1	0.0909091	0	0	0		0		0	0	0		0
Edmonton Frail Scale (EFS)	5	0.119048	0	0	0	0	0	0	0	0	3	0.111111	0.0714286	0	0	0	5	0	0	0	0	4	0	0	0	0	0		4	0.181818	0		0	0	0		0	0	0	0	0		0		0	0	0		0
Clinical Frailty Scale (CFS)	5	0.119048	2	0.333333	1	0.166667	0.0238095	1	1	0.0238095	2	0.0740741	0.047619	0	0	0	3	2	2	0	1	4	0	2	2	1	0		4	0.181818	0		1	0.0625	0		2	0.181818	1	0.5	0		0		0	0	0		0
Frailty Index (FI)	14	0.333333	4	0.666667	4	0.666667	0.0952381	0	0	0	8	0.296296	0.190476	2	1	0.333333	5	9	2	2	9	3	4	0	0	0	0		5	0.227273	0		8	0.5	0		6	0.545455	1	0.5	0		0		1	0.5	0		2
Summe	42	1	6	1	6	1	0.142857	1	1	0.166667	27	1	0.642857	2	1	0.333333	26	16	4	2	22	16	4	2	2	1	0		22	1	0		16	#DIV/0!	0		11	1	2	1	0		0		2	1	0		2
	Positive Predictors		Negative Predictors		Positive Predictors			Negative Predictor			Positive Predictor			Negative Predictor			Positive Predictor		Negative Predictor		Positive Predictor		Negative Predictor		Positive Predictor		Negative Predictor		Positive Predictor		Negative Predictor		Positive Predictor		Negative Predictor		Positive Predictor		Negative Predictor		Positive Predictor		Negative Predictor		Positive Predictor		Negative Predictor		Positive Predictor
Cognitive impairment	all		all		mean ≥80y	% of ≥80y	≥80y % of total	mean ≥80y	% of ≥80y	≥80y % of total	<80y	% of <80y	<80 % of total	<80y	% of <80y	<80 % of total	Prospective studies	Retrospective studies	Prospective studies	Retrospective studies	US	Anglo-Euro	US	Anglo-Euro	Assisted living		Assisted living		Nursing home		Nursing home		Skilled nursing facility		Skilled nursing facility		Rehabilitation		Rehabilitation		Early inpatient rehabilitation		Early inpatient rehabilitation		Acute care hospital		Acute care hospital		Long-term acute care hospital
Cognitive deficit no specific score	7	0.12963	0	0	5	0.192308	0.0925926	0	0	0	0	0	0	0	0	0	6	1	0	0	1	6	0	0	1	0.166667	0	0	6	0.162162	0	0	0	0	0	0	1	0.142857	0	0	0	0	0		0		0		0
Geriatric Dementia Scale (GDS)	1	0.0185185	0	0	1	0.0384615	0.0185185	0	0	0	0	0	0	0	0	0	1	0	0	0	0	1	0	0	0	0	0	0	0	0	0	0	0	0	0	0	0	0	0	0	0	0	0		0		0		0
Mental status questionnaire	1	0.0185185	0	0	0	0	0	0	0	0	1	0.0909091	0.0185185	0	0	0	1	0	0	0	1	0	0	0	0	0	0	0	1	0.027027	0	0	0	0	0	0	0	0	0	0	0	0	0		0		0		0
Degree of dementia scale of the Ministry of Health, Labour and Welfare of Japan	1	0.0185185	0	0	0	0	0	0	0	0	1	0.0909091	0.0185185	0	0	0	0	1	0	0	0	0	0	0	0	0	0	0	0	0	0	0	0	0	0	0	0	0	0	0	0	0	0		0		0		0
InterRAI Acute Care (interRAI AC) (short term memory problems)	1	0.0185185	0	0	1	0.0384615	0.0185185	0	0	0	0	0	0	0	0	0	1	0	0	0	0	1	0	0	1	0.166667	0	0	1	0.027027	0	0	0	0	0	0	0	0	0	0	0	0	0		0		0		0
Animal Verbal Fluency Test	1	0.0185185	0	0	0	0	0	0	0	0	0	0	0	0	0	0	1	0	0	0	1	0	0	0	0	0	0	0	0	0	0	0	0	0	0	0	0	0	0	0	0	0	0		0		0		0
Saint Louis University mental status (SLUMS)	1	0.0185185	0	0	0	0	0	0	0	0	1	0.0909091	0.0185185	0	0	0	1	0	0	0	1	0	0	0	0	0	0	0	0	0	0	0	1	0.1	0	0	0	0	0	0	1	0.5	0		0		0		0
Six-Item Cognitive Impairment Test (6-CIT)	1	0.0185185	0	0	0	0	0	0	0	0	0	0	0	0	0	0	1	0	0	0	0	1	0	0	1	0.166667	0	0	1	0.027027	0	0	0	0	0	0	0	0	0	0	0	0	0		0		0		0
Clinical Dementia Rate (CDR)	1	0.0185185	0	0	1	0.0384615	0.0185185	0	0	0	0	0	0	0	0	0	1	0	0	0	0	1	0	0	0	0	0	0	1	0.027027	0	0	0	0	0	0	0	0	0	0	0	0	0		0		0		0
Modified Richmond Agitation and Sedation Scale (m-RASS)	1	0.0185185	0	0	1	0.0384615	0.0185185	0	0	0	0	0	0	0	0	0	1	0	0	0	0	1	0	0	0	0	0	0	1	0.027027	0	0	0	0	0	0	0	0	0	0	0	0	0		0		0		0
4AT	1	0.0185185	0	0	1	0.0384615	0.0185185	0	0	0	0	0	0	0	0	0	1	0	0	0	0	1	0	0	0	0	0	0	1	0.027027	0	0	0	0	0	0	1	0.142857	0	0	0	0	0		0		0		0
Abbreviated mental test score (AMTS)	2	0.037037	1	0.166667	1	0.0384615	0.0185185	1	0.2	0.0185185	0	0	0	0	0	0	2	0	1	0	0	2	0	1	0	0	1	1	1	0.027027	0	0	0	0	0	0	0	0	0	0	0	0	0		0		0		0
Mini Mental State Examination (MMSE)	2	0.037037	0	0	1	0.0384615	0.0185185	0	0	0	1	0.0909091	0.0185185	0	0	0	1	1	0	0	0	1	0	0	0	0	0	0	1	0.027027	0	0	0	0	0	0	0	0	0	0	0	0	0		0		0		0
Delirium Observation Screening Score (DOSS)	3	0.0555556	0	0	1	0.0384615	0.0185185	0	0	0	0	0	0	0	0	0	0	3	0	0	0	3	0	0	0	0	0	0	2	0.0540541	0	0	0	0	0	0	1	0.142857	0	0	0	0	0		0		0		0
Delirium diagnosis	4	0.0740741	0	0	2	0.0769231	0.037037	0	0	0	1	0.0909091	0.0185185	0	0	0	0	4	0	0	2	2	0	0	0	0	0	0	3	0.0810811	0	0	1	0.1	0	0	1	0.142857	0	0	0	0	0		0		0		0
Short Portable Mental Status Questionnaire (SPMSQ)	5	0.0925926	0	0	2	0.0769231	0.037037	0	0	0	1	0.0909091	0.0185185	0	0	0	3	2	0	0	3	2	0	0	2	0.333333	0	0	3	0.0810811	0	0	0	0	0	0	0	0	0	0	0	0	0		0		0		0
Confusion assessment method (CAM)	8	0.148148	0	0	3	0.115385	0.0555556	0	0	0	4	0.363636	0.0740741	0	0	0	6	2	0	0	5	3	0	0	0	0	0	0	6	0.162162	0	0	4	0.4	0	0	0	0	0	0	0	0	0		0		0		0
Dementia Diagnosis	13	0.240741	5	0.833333	6	0.230769	0.111111	4	0.8	0.0740741	1	0.0909091	0.0185185	1	1	0.166667	2	11	1	4	6	7	2	3	1	0.166667	0	0	9	0.243243	1	1	4	0.4	1	1	3	0.428571	2	1	1	0.5	0		0		0		1
Summe	54	1	6	1	26	1	0.481481	5	1	0.833333	11	1	0.203704	1	1	0.166667	29	25	2	4	20	32	2	4	6	1	1	1	37	1	1	1	10	1	1	1	7	1	2	1	2	1	0		0		0		1
	Positive Predictors		Negative Predictors		Positive Predictors			Negative Predictor			Positive Predictor			Negative Predictor			Positive Predictor		Negative Predictor		Positive Predictor		Negative Predictor		Positive Predictor		Negative Predictor		Positive Predictor		Negative Predictor		Positive Predictor		Negative Predictor		Positive Predictor		Negative Predictor		Positive Predictor		Negative Predictor		Positive Predictor		Negative Predictor		Positive Predictor
Procedures	all		all		mean ≥80y	% of ≥80y	≥80y % of total	mean ≥80y	% of ≥80y	≥80y % of total	<80y	% of <80y	<80 % of total	<80y	% of <80y	<80 % of total	Prospective studies	Retrospective studies	Prospective studies	Retrospective studies	US	Anglo-Euro	US	Anglo-Euro	Assisted living		Assisted living		Nursing home		Nursing home		Skilled nursing facility		Skilled nursing facility		Rehabilitation		Rehabilitation		Early inpatient rehabilitation		Early inpatient rehabilitation		Acute care hospital		Acute care hospital		Long-term acute care hospital
Surgery no specific procedure	2	0.0666667	1	0.0833333	1	0.125	0.0333333	0	0	0	0	0	0	0			1	1	0	1	2	0	1	0	0	0	0	0	0	0	0	0	0	0	0	0	1	0.0833333	0	0	0		0		0	0	0		0
Gynecology	0	0	1	0.0833333	0	0	0	0	0	0	0	0	0	0			0	0	0	1	0	0	1	0	0	0	1	0.25	0	0	1	0.2	0	0	1	0.166667			1	0.25	0		0		0	0	0		0
Rehabilitation	1	0.0333333	0	0	0	0	0	0	0	0	0	0	0	0			0	1	0	0	1	0	0	0	0	0	0	0	0	0	0	0	0	0	0	0	0	0	0	0	0		0		0	0	0		0
Transfusion	1	0.0333333	0	0	0	0	0	0	0	0	0	0	0	0			0	1	0	0	0	0	0	0	0	0	0	0	1	0.0833333	0	0	0	0	0	0	0	0	0	0	0		0		0	0	0		0
Having tubes	1	0.0333333	0	0	0	0	0	0	0	0	1	0.25	0.0333333	0			1	0	0	0	0	0	0	0	0	0	0	0	1	0.0833333	0	0	0	0	0	0	0	0	0	0	0		0		0	0	0		0
Cardiac surgery	1	0.0333333	0	0	0	0	0	0	0	0	0	0	0	0			0	1	0	0	1	0	0	0	1	0.142857	0	0	1	0.0833333	0	0	1	0.0666667	0	0	1	0.0833333	0	0	0		0		0	0	0		0
Neurosurgery	2	0.0666667	0	0	0	0	0	0	0	0	1	0.25	0.0333333	0			0	2	0	0	2	0	0	0	1	0.142857	0	0	2	0.166667	0	0	2	0.133333	0	0	2	0.166667	0	0	0		0		0	0	0		0
Thoracic surgery	1	0.0333333	1	0.0833333	0	0	0	0	0	0	0	0	0	0			0	1	0	1	1	0	1	0	0	0	1	0.25	0	0	1	0.2	1	0.0666667	1	0.166667	0	0	1	0.25	0		0		0	0	0		1
Geriatric Co-treatment	2	0.0666667	0	0	2	0.25	0.0666667	0	0	0	0	0	0	0			0	2	0	0	0	2	0	0	0	0	0	0	1	0.0833333	0	0	0	0	0	0	0	0	0	0	0		0		0	0	0		0
Urologic surgery	1	0.0333333	1	0.0833333	0	0	0	0	0	0	0	0	0	0			0	1	0	1	1	0	1	0	0	0	1	0.25	0	0	1	0.2	1	0.0666667	1	0.166667	0	0	1	0.25	0		0		0	0	0		1
Vascular surgery	3	0.1	0	0	1	0.125	0.0333333	0	0	0	0	0	0	0			0	3	0	0	2	1	0	0	1	0.142857	0	0	1	0.0833333	0	0	1	0.0666667	0	0	3	0.25	0	0	0		0		1	1	0		0
Gastrointestinal surgery	3	0.1	0	0	0	0	0	0	0	0	1	0.25	0.0333333	0			0	3	0	0	3	0	0	0	0	0	0	0	2	0.166667	0	0	2	0.133333	0	0	1	0.0833333	0	0	0		0		0	0	0		1
Anesthesia or ICU treatment procedure	5	0.166667	1	0.0833333	2	0.25	0.0666667	0	0	0	0	0	0	0			3	1	1	0	3	2	1	0	3	0.428571	1	0.25	1	0.0833333	0	0	3	0.2	1	0.166667	3	0.25	1	0.25	0		0		0	0	0		0
Orthopedic/Trauma Surgery	7	0.233333	7	0.583333	2	0.25	0.0666667	4	1	0.133333	1	0.25	0.0333333	0			0	7	0	7	5	2	3	4	1	0.142857	0	0	2	0.166667	2	0.4	4	0.266667	2	0.333333	1	0.0833333	0	0	0		0		0	0	0		1
Summe	30	1	12	1	8	1	0.266667	4	1	0.333333	4	1	0.133333	0			5	24	1	11	21	7	8	4	7	1	4	1	12	1	5	1	15	1	6	1	12	1	4	1	0		0		1	1	0		4
	Positive Predictors		Negative Predictors		Positive Predictors			Negative Predictor			Positive Predictor			Negative Predictor			Positive Predictor		Negative Predictor		Positive Predictor		Negative Predictor		Positive Predictor		Negative Predictor		Positive Predictor		Negative Predictor		Positive Predictor		Negative Predictor		Positive Predictor		Negative Predictor		Positive Predictor		Negative Predictor		Positive Predictor		Negative Predictor		Positive Predictor
Social support	all		all		mean ≥80y	% of ≥80y	≥80y % of total	mean ≥80y	% of ≥80y	≥80y % of total	<80y	% of <80y	<80 % of total	<80y	% of <80y	<80 % of total	Prospective studies	Retrospective studies	Prospective studies	Retrospective studies	US	Anglo-Euro	US	Anglo-Euro	Assisted living		Assisted living		Nursing home		Nursing home		Skilled nursing facility		Skilled nursing facility		Rehabilitation		Rehabilitation		Early inpatient rehabilitation		Early inpatient rehabilitation		Acute care hospital		Acute care hospital		Long-term acute care hospital
Consent signed by surrogate	1	0.0294118	0	0	0	0	0	0	0	0	0	0	0	0	0	0	0	1	0	0	1	0	0	0	0	0	0		1	0.05	0	0	0	0	0		0	0	0	0	0		0		0		0		0
Stairs at home	1	0.0294118	0	0	0	0	0	0	0	0	0	0	0	0	0	0	0	1	0	0	0	1	0	0	0	0	0		0	0	0	0	0	0	0		1	0.166667	0	0	0		0		0		0		0
Carers opinion	3	0.0882353	0	0	2	0.25	0.0588235	0	0	0	1	0.0666667	0.0294118	0	0	0	3	0	0	0	0	2	0	0	2	0.4	0		3	0.15	0	0	0	0	0		0	0	0	0	0		0		0		0		0
Pre-admission professional support	10	0.294118	0	0	0	0	0	0	0	0	4	0.266667	0.117647	0	0	0	9	1	0	0	2	6	0	0	0	0	0		7	0.35	0	0	0	0	0		1	0.166667	0	0	0		0		0		0		0
Caregiver support	7	0.205882	4	0.571429	1	0.125	0.0294118	3	0.6	0.0882353	6	0.4	0.176471	1	1	0.142857	5	1	1	3	4	1	0	4	1	0.2	0		4	0.2	2	0.4	0	0	0		1	0.166667	1	1	0		0		0		0		0
Living alone/with companion	12	0.352941	3	0.428571	5	0.625	0.147059	2	0.4	0.0588235	4	0.266667	0.117647	0	0	0	7	5	0	3	5	7	1	2	2	0.4	0		5	0.25	3	0.6	2	1	0		3	0.5	0	0	0		0		0		0		0
Summe	34	1	7	1	8	1	0.235294	5	1	0.714286	15	1	0.441176	1	1	0.142857	24	9	1	6	12	17	1	6	5	1	0		20	1	5	1	2	1	0		6	1	1	1	0		0		0		0		0
	Positive Predictors		Negative Predictors		Positive Predictors			Negative Predictor			Positive Predictor			Negative Predictor			Positive Predictor		Negative Predictor		Positive Predictor		Negative Predictor		Positive Predictor		Negative Predictor		Positive Predictor		Negative Predictor		Positive Predictor		Negative Predictor		Positive Predictor		Negative Predictor		Positive Predictor		Negative Predictor		Positive Predictor		Negative Predictor		Positive Predictor
Disease severity	all		all		mean ≥80y	% of ≥80y	≥80y % of total	mean ≥80y	% of ≥80y	≥80y % of total	<80y	% of <80y	<80 % of total	<80y	% of <80y	<80 % of total	Prospective studies	Retrospective studies	Prospective studies	Retrospective studies	US	Anglo-Euro	US	Anglo-Euro	Assisted living		Assisted living		Nursing home		Nursing home		Skilled nursing facility		Skilled nursing facility		Rehabilitation		Rehabilitation		Early inpatient rehabilitation		Early inpatient rehabilitation		Acute care hospital		Acute care hospital		Long-term acute care hospital
Injury severity no specific score	4	0.210526	2	0.2	0			0			2	0.666667	0.105263	0	0	0	1	3	0	2	2	1	0	2	0	0	0		2	0.285714	0		2	0.285714	0	0	1	0.125	2	1	1	1	0		0	0	0		0
National Institute of Health Stroke Scale (NIHSS)	0	0	1	0.1	0			0			0	0	0	1	0.5	0.1	0	0	0	1	0	0	1	0	0	0	0		0	0	0		0	0	0	0	0	0	0	0	0	0	0		0	0	0		0
Abbreviated Injury Scale (AIS)	1	0.0526316	0	0	0			0			0	0	0	0	0	0	0	1	0	0	1	0	0	0	0	0	0		0	0	0		1	0.142857	0	0	0	0	0	0	0	0	0		0	0	0		1
Glasgow Coma Scale (GCS) age prognosis (GAP) score (>12)	1	0.0526316	0	0	0			0			1	0.333333	0.0526316	0	0	0	0	1	0	0	1	0	0	0	0	0	0		0	0	0		1	0.142857	0	0	1	0.125	0	0	0	0	0		0	0	0		0
Johns Hopkins surgical criteria	1	0.0526316	0	0	0			0			0	0	0	0	0	0	1	0	0	0	0	1	0	0	0	0	0		1	0.142857	0		0	0	0	0	0	0	0	0	0	0	0		0	0	0		0
Acute physiology score (APS)	1	0.0526316	0	0	0			0			0	0	0	0	0	0	1	0	0	0	1	0	0	0	1	0.5	0		0	0	0		1	0.142857	0	0	1	0.125	0	0	0	0	0		0	0	0		0
Baux Score	2	0.105263	0	0	0			0			0	0	0	0	0	0	0	2	0	0	2	0	0	0	0	0	0		1	0.142857	0		1	0.142857	0	0	1	0.125	0	0	0	0	0		0	0	0		0
Glascow coma scale (GCS)	2	0.105263	5	0.5	0			0			0	0	0	1	0.5	0.1	1	1	0	5	1	1	1	4	1	0.5	0		0	0	0		1	0.142857	1	1	1	0.125	0	0	0	0	0		0	0	0		0
Injury severity score (ISS)	7	0.368421	2	0.2	0			0			0	0	0	0	0	0	0	7	0	2	0	7	0	2	0	0	0		3	0.428571	0		0	0	0	0	3	0.375	0	0	0	0	0		1	1	0		0
Summe	19	1	10	1	0			0			3	1	0.157895	2	1	0.2	4	15	0	10	8	10	2	8	2	1	0		7	1	0		7	1	1	1	8	1	2	1	1	1	0		1	1	0		1
	Positive Predictors		Negative Predictors		Positive Predictors			Negative Predictor			Positive Predictor			Negative Predictor			Positive Predictor		Negative Predictor		Positive Predictor		Negative Predictor		Positive Predictor		Negative Predictor		Positive Predictor		Negative Predictor		Positive Predictor		Negative Predictor		Positive Predictor		Negative Predictor		Positive Predictor		Negative Predictor		Positive Predictor		Negative Predictor		Positive Predictor
Instrumental acitivites of daily living (IADL)	all		all		mean ≥80y	% of ≥80y	≥80y % of total	mean ≥80y	% of ≥80y	≥80y % of total	<80y	% of <80y	<80 % of total	<80y	% of <80y	<80 % of total	Prospective studies	Retrospective studies	Prospective studies	Retrospective studies	US	Anglo-Euro	US	Anglo-Euro	Assisted living		Assisted living		Nursing home		Nursing home		Skilled nursing facility		Skilled nursing facility		Rehabilitation		Rehabilitation		Early inpatient rehabilitation		Early inpatient rehabilitation		Acute care hospital		Acute care hospital		Long-term acute care hospital
IADL no specific score	10	0.714286	7	0.875	9	0.818182	0.642857	7	0.875	0.5	1	0.333333	0.0714286	0			1	9	1	6	1	9	0	7	1	0.5	0		10	0.769231	3	1	0		0		0		0		0		0		0		0		0
InterRAI Acute Care (interRAI AC) (finances)	1	0.0714286	0	0	1	0.0909091	0.0714286	0	0	0	0	0	0	0			1	0	0	0	0	1	0	0	1	0.5	0		1	0.0769231	0	0	0		0		0		0		0		0		0		0		0
Lawton Index (LI)	3	0.214286	1	0.125	1	0.0909091	0.0714286	1	0.125	0.0714286	2	0.666667	0.142857	0			3	0	1	0	2	1	0	1	0	0	0		2	0.153846	0	0	0		0		0		0		0		0		0		0		0
Summe	14	1	8	1	11	1	0.785714	8	1	1	3	1	0.214286	0			5	9	2	6	3	11	0	8	2	1	0		13	1	3	1	0		0		0		0		0		0		0		0		0
	Positive Predictors		Negative Predictors		Positive Predictors			Negative Predictor			Positive Predictor			Negative Predictor			Positive Predictor		Negative Predictor		Positive Predictor		Negative Predictor		Positive Predictor		Negative Predictor		Positive Predictor		Negative Predictor		Positive Predictor		Negative Predictor		Positive Predictor		Negative Predictor		Positive Predictor		Negative Predictor		Positive Predictor		Negative Predictor		Positive Predictor
Nutrition and Sarcopenia	all		all		mean ≥80y	% of ≥80y	≥80y % of total	mean ≥80y	% of ≥80y	≥80y % of total	<80y	% of <80y	<80 % of total	<80y	% of <80y	<80 % of total	Prospective studies	Retrospective studies	Prospective studies	Retrospective studies	US	Anglo-Euro	US	Anglo-Euro	Assisted living		Assisted living		Nursing home		Nursing home		Skilled nursing facility		Skilled nursing facility		Rehabilitation		Rehabilitation		Early inpatient rehabilitation		Early inpatient rehabilitation		Acute care hospital		Acute care hospital		Long-term acute care hospital
Grip strength (kg)	0	0	1	0.166667	0	0	0	0	0	0	0	0	0	1	1	0.166667	0	0	1	0	0	0	0	1	0	0	0	0	0	0	1	0.5	0	0	0	0	0		1	0.5	0		1	1	0		0		0
Parental nutrition	0	0	1	0.166667	0	0	0	0	0	0	0	0	0	0	0	0	0	0	0	1	0	0	1	0	0	0	0	0	0	0	0	0	0	0	0	0	0		0	0	0		0	0	0		0		0
Tube feeding	0	0	1	0.166667	0	0	0	0	0	0	0	0	0	0	0	0	0	0	0	1	0	0	1	0	0	0	0	0	0	0	0	0	0	0	0	0	0		0	0	0		0	0	0		0		0
Weight loss (>=10%)	1	0.111111	0	0	0	0	0	0	0	0	0	0	0	0	0	0	1	0	0	0	1	0	0	0	0	0	0	0	0	0	0	0	1	0.5	0	0	0		0	0	0		0	0	0		0		0
Subjective goal assessment (SGA)	1	0.111111	0	0	0	0	0	0	0	0	1	0.25	0.111111	0	0	0	1	0	0	0	1	0	0	0	0	0	0	0	0	0	0	0	0	0	0	0	0		0	0	0		0	0	0		0		0
Nutrition Risk Screening status score (NRSstat)	1	0.111111	0	0	0	0	0	0	0	0	1	0.25	0.111111	0	0	0	1	0	0	0	1	0	0	0	0	0	0	0	0	0	0	0	0	0	0	0	0		0	0	0		0	0	0		0		0
Mini Nutrition Assessment short form (MNA-SF)	1	0.111111	0	0	0	0	0	0	0	0	1	0.25	0.111111	0	0	0	1	0	0	0	1	0	0	0	0	0	0	0	0	0	0	0	1	0.5	0	0	0		0	0	0		0	0	0		0		0
Change in Geriatric nutritional risk index (GNRI)	1	0.111111	0	0	0	0	0	0	0	0	1	0.25	0.111111	0	0	0	0	1	0	0	1	0	0	0	0	0	0	0	0	0	0	0	0	0	0	0	0		0	0	0		0	0	0		0		0
Low dietary intake (600 kcal/d)	1	0.111111	0	0	1	0.333333	0.111111	0	0	0	0	0	0	0	0	0	1	0	0	0	0	0	0	0	0	0	0	0	1	0.333333	0	0	0	0	0	0	0		0	0	0		0	0	0		0		0
Sarcopenia	1	0.111111	1	0.166667	1	0.333333	0.111111	1	1	0.166667	0	0	0	0	0	0	1	0	1	0	0	0	1	0	0	0	0	0	1	0.333333	0	0	0	0	0	0	0		0	0	0		0	0	0		0		0
Body mass index (BMI)	2	0.222222	2	0.333333	1	0.333333	0.111111	0	0	0	0	0	0	0	0	0	1	1	0	2	1	1	2	0	1	1	1	1	1	0.333333	1	0.5	0	0	1	1	0		1	0.5	0		0	0	0		0		0
Summe	9	1	6	1	3	1	0.333333	1	1	0.166667	4	1	0.444444	1	1	0.166667	7	2	2	4	6	1	5	1	1	1	1	1	3	1	2	1	2	1	1	1	0		2	1	0		1	1	0		0		0
	Positive Predictors		Negative Predictors		Positive Predictors			Negative Predictor			Positive Predictor			Negative Predictor			Positive Predictor		Negative Predictor		Positive Predictor		Negative Predictor		Positive Predictor		Negative Predictor		Positive Predictor		Negative Predictor		Positive Predictor		Negative Predictor		Positive Predictor		Negative Predictor		Positive Predictor		Negative Predictor		Positive Predictor		Negative Predictor		Positive Predictor
Mental health	all		all		mean ≥80y	% of ≥80y	≥80y % of total	mean ≥80y	% of ≥80y	≥80y % of total	<80y	% of <80y	<80 % of total	<80y	% of <80y	<80 % of total	Prospective studies	Retrospective studies	Prospective studies	Retrospective studies	US	Anglo-Euro	US	Anglo-Euro	Assisted living		Assisted living		Nursing home		Nursing home		Skilled nursing facility		Skilled nursing facility		Rehabilitation		Rehabilitation		Early inpatient rehabilitation		Early inpatient rehabilitation		Acute care hospital		Acute care hospital		Long-term acute care hospital
Patient Health Questionnaire-8 (PHQ-8)	2	0.166667	0	0	0	0	0	0			0	0	0	0	0	0	0	2	0	0	2	0	0	0	0	0	0	0	0	0	0	0	0	0	0		0	0	0	0	0	0	0		0		0	0	0
Centers for Epidemiologic Studies Depression Scale (CES-D)	1	0.0833333	0	0	0	0	0	0			1	0.25	0.0833333	0	0	0	0	0	0	0	1	0	0	0	0	0	0	0	1	0.166667	0	0	0	0	0		1	0.333333	0	0	0	0	0		0		0	0	0
Psychiatric diagnosis	1	0.0833333	0	0	0	0	0	0			0	0	0	0	0	0	1	0	0	0	1	0	0	0	0	0	0	0	0	0	0	0	0	0	0		0	0	0	0	0	0	0		0		0	0	0
Psychotic disorder	2	0.166667	0	0	0	0	0	0			0	0	0	0	0	0	0	2	0	0	2	0	0	0	0	0	0	0	1	0.166667	0	0	0	0	0		0	0	0	0	0	0	0		0		0	0	0
Depression Diagnosis	3	0.25	0	0	1	1	0.0833333	0			1	0.25	0.0833333	0	0	0	2	1	0	0	1	2	0	0	0	0	0	0	3	0.5	0	0	1	1	0		1	0.333333	0	0	0	0	0		0		0	0	0
Geriatric depression scale (GDS)	3	0.25	1	1	0	0	0	0			2	0.5	0.166667	1	1	1	3	0	1	0	1	2	0	1	1	1	1	1	1	0.166667	1	1	0	0	0		1	0.333333	1	1	1	1	0		0		1	1	0
Summe	12	1	1	1	1	1	0.0833333	0			4	1	0.333333	1	1	1	6	5	1	0	8	4	0	1	1	1	1	1	6	1	1	1	1	1	0		3	1	1	1	1	1	0		0		1	1	0
	Positive Predictors		Negative Predictors		Positive Predictors			Negative Predictor			Positive Predictor			Negative Predictor			Positive Predictor		Negative Predictor		Positive Predictor		Negative Predictor		Positive Predictor		Negative Predictor		Positive Predictor		Negative Predictor		Positive Predictor		Negative Predictor		Positive Predictor		Negative Predictor		Positive Predictor		Negative Predictor		Positive Predictor		Negative Predictor		Positive Predictor
Laboratory results	all		all		mean ≥80y	% of ≥80y	≥80y % of total	mean ≥80y	% of ≥80y	≥80y % of total	<80y	% of <80y	<80 % of total	<80y	% of <80y	<80 % of total	Prospective studies	Retrospective studies	Prospective studies	Retrospective studies	US	Anglo-Euro	US	Anglo-Euro	Assisted living		Assisted living		Nursing home		Nursing home		Skilled nursing facility		Skilled nursing facility		Rehabilitation		Rehabilitation		Early inpatient rehabilitation		Early inpatient rehabilitation		Acute care hospital		Acute care hospital		Long-term acute care hospital
Hypoalbuminaemia	1	0.111111	0		0	0	0	0			1	0.25	0.111111	0	0	0	1	0	0	0	0	1	0	0	0				0	0	0		0	0	0		1	0.2	0		0		0		0		0		0
Elevated cardiac troponin I (cTnI)	1	0.111111	0		1	0.333333	0.111111	0			0	0	0	0			1	0	0	0	0	1	0	0	0				1	0.2	0		0	0	0		0	0	0		0		0		0		0		0
Fluid and electrolyte disorder	2	0.222222	0		1	0.333333	0.111111	0			1	0.25	0.111111	0			0	2	0	0	1	1	0	0	0				1	0.2	0		1	0.333333	0		1	0.2	0		0		0		0		0		0
Anemia	5	0.555556	0		1	0.333333	0.111111	0			2	0.5	0.222222	0			2	2	0	0	2	3	0	0	0				3	0.6	0		2	0.666667	0		3	0.6	0		0		0		0		0		0
Summe	9	1	0		3	1	0.333333	0			4	1	0.444444	0			4	4	0	0	3	6	0	0	0				5	1	0		3	1	0		5	1	0		0		0		0		0		0
	Positive Predictors		Negative Predictors		Positive Predictors			Negative Predictor			Positive Predictor			Negative Predictor			Positive Predictor		Negative Predictor		Positive Predictor		Negative Predictor		Positive Predictor		Negative Predictor		Positive Predictor		Negative Predictor		Positive Predictor		Negative Predictor		Positive Predictor		Negative Predictor		Positive Predictor		Negative Predictor		Positive Predictor		Negative Predictor		Positive Predictor
Multidimensional scores	all		all		mean ≥80y	% of ≥80y	≥80y % of total	mean ≥80y	% of ≥80y	≥80y % of total	<80y	% of <80y	<80 % of total	<80y	% of <80y	<80 % of total	Prospective studies	Retrospective studies	Prospective studies	Retrospective studies	US	Anglo-Euro	US	Anglo-Euro	Assisted living		Assisted living		Nursing home		Nursing home		Skilled nursing facility		Skilled nursing facility		Rehabilitation		Rehabilitation		Early inpatient rehabilitation		Early inpatient rehabilitation		Acute care hospital		Acute care hospital		Long-term acute care hospital
Nottingham hip fracture score (NHFS)	0	0	1	1	0	0	0	1	1	1	0	0	0	0			0	0	1	0	0	0	0	1	0	0	1	1	0	0	0		0	0	0		0	0	0		0	0	0		0		0		0
EuroSCORE (higher)	1	0.111111	0	0	1	0.333333	0.111111	0	0	0	0	0	0	0			1	0	0	0	0	1	0	0	0	0	0	0	0	0	0		0	0	0		0	0	0		0	0	0		0		0		0
Multidimensional frailty score	1	0.111111	0	0	0	0	0	0	0	0	1	0.2	0.111111	0			1	0	0	0	0	0	0	0	0	0	0	0	1	0.333333	0		0	0	0		0	0	0		0	0	0		0		0		0
G8 score (G8)	1	0.111111	0	0	0	0	0	0	0	0	0	0	0	0			1	0	0	0	0	1	0	0	0	0	0	0	0	0	0		0	0	0		1	1	0		0	0	0		0		0		0
Baylock Risk Assessment Screening Score (BRASS) (0-10)	1	0.111111	0	0	0	0	0	0	0	0	1	0.2	0.111111	0			1	0	0	0	0	1	0	0	0	0	0	0	0	0	0		0	0	0		0	0	0		0	0	0		0		0		0
Multidimensional Prognostic Index (MPI) (every 0.1 increase)	1	0.111111	0	0	0	0	0	0	0	0	1	0.2	0.111111	0			1	0	0	0	0	1	0	0	0	0	0	0	1	0.333333	0		0	0	0		0	0	0		0	0	0		0		0		0
ISAR (>=2) AND CGA normal	1	0.111111	0	0	0	0	0	0	0	0	1	0.2	0.111111	0			1	0	0	0	0	1	0	0	0	0	0	0	0	0	0		0	0	0		0	0	0		0	0	0		0		0		0
Hospital Admission Risk Profile (HARP)	3	0.333333	0	0	2	0.666667	0.222222	0	0	0	1	0.2	0.111111	0			1	2	0	0	3	0	0	0	2	1	0	0	1	0.333333	0		2	1	0		0	0	0		2	1	0		0		0		0
Summe	9	1	1	1	3	1	0.333333	1	1	1	5	1	0.555556	0			7	2	0	0	3	5	0	1	2	1	1	1	3	1	0		2	1	0		1	1	0		2	1	0		0		0		0
	Positive Predictors		Negative Predictors		Positive Predictors			Negative Predictor			Positive Predictor			Negative Predictor			Positive Predictor		Negative Predictor		Positive Predictor		Negative Predictor		Positive Predictor		Negative Predictor		Positive Predictor		Negative Predictor		Positive Predictor		Negative Predictor		Positive Predictor		Negative Predictor		Positive Predictor		Negative Predictor		Positive Predictor		Negative Predictor		Positive Predictor
Administrative data	all		all		mean ≥80y	% of ≥80y	≥80y % of total	mean ≥80y	% of ≥80y	≥80y % of total	<80y	% of <80y	<80 % of total	<80y	% of <80y	<80 % of total	Prospective studies	Retrospective studies	Prospective studies	Retrospective studies	US	Anglo-Euro	US	Anglo-Euro	Assisted living		Assisted living		Nursing home		Nursing home		Skilled nursing facility		Skilled nursing facility		Rehabilitation		Rehabilitation		Early inpatient rehabilitation		Early inpatient rehabilitation		Acute care hospital		Acute care hospital		Long-term acute care hospital
Level of care patient	1	0.0909091	0	0	1	1	0.0909091	0	0	0	0	0	0	0			1	0	0	0	0	1	0	0	0	0	0	0	0	0	0	0	0	0	0	0	0	0	0	0	0		0		0	0	0		0
Prior LOS in hospital	1	0.0909091	0	0	0	0	0	0	0	0	0	0	0	0			1	0	0	0	1	0	0	0	1	0.5	0	0	0	0	0	0	1	0.333333	0	0	1	0.25	0	0	0		0		0	0	0		0
Prior rehabilation admissions	1	0.0909091	0	0	0	0	0	0	0	0	0	0	0	0			0	1	0	0	0	1	0	0	0	0	0	0	0	0	0	0	0	0	0	0	1	0.25	0	0	0		0		0	0	0		0
Prior ICU admission	1	0.0909091	0	0	0	0	0	0	0	0	0	0	0	0			1	0	0	0	1	0	0	0	1	0.5	0	0	0	0	0	0	1	0.333333	0	0	1	0.25	0	0	0		0		0	0	0		0
Prior hospitalizations	3	0.272727	1	0.333333	0	0	0	1	1	0.333333	1	1	0.0909091	0			0	3	1	0	3	0	0	1	0	0	1	0.333333	1	0.333333	1	1	1	0.333333	0	0	1	0.25	0	0	0		0		0	0	0		0
Level of care hospital	4	0.363636	2	0.666667	0	0	0	0	0	0	0	0	0	0			0	4	2	0	0	4	2	0	0	0	2	0.666667	2	0.666667	0	0	0	0	2	1	0	0	2	1	0		0		2	1	0		0
Summe	11	1	3	1	1	1	0.0909091	1	1	0.333333	1	1	0.0909091	0			3	8	3	0	5	6	2	1	2	1	3	1	3	1	1	1	3	1	2	1	4	1	2	1	0		0		2	1	0		0
	Positive Predictors		Negative Predictors		Positive Predictors			Negative Predictor			Positive Predictor			Negative Predictor			Positive Predictor		Negative Predictor		Positive Predictor		Negative Predictor		Positive Predictor		Negative Predictor		Positive Predictor		Negative Predictor		Positive Predictor		Negative Predictor		Positive Predictor		Negative Predictor		Positive Predictor		Negative Predictor		Positive Predictor		Negative Predictor		Positive Predictor
Self-rated health	all		all		mean ≥80y	% of ≥80y	≥80y % of total	mean ≥80y	% of ≥80y	≥80y % of total	<80y	% of <80y	<80 % of total	<80y	% of <80y	<80 % of total	Prospective studies	Retrospective studies	Prospective studies	Retrospective studies	US	Anglo-Euro	US	Anglo-Euro	Assisted living		Assisted living		Nursing home		Nursing home		Skilled nursing facility		Skilled nursing facility		Rehabilitation		Rehabilitation		Early inpatient rehabilitation		Early inpatient rehabilitation		Acute care hospital		Acute care hospital		Long-term acute care hospital
Physical Activity Scale for the Elderly (PASE)	0	0	1	1	0	0	0	0			0	0	0	1	1	1	0	0	1	0	0	0	0	1	0	0	0		0	0	1	1	0		0		0	0	1	1	0		1	1	0		0		0
Self-rated health, no specific score	1	0.125	0	0	0	0	0	0			1	0.5	0.125	0	0	0	0	0	0	0	1	0	0	0	0	0	0		1	0.166667	0	0	0		0		1	0.2	0	0	0		0	0	0		0		0
Self-reported number of ADL dependencies	1	0.125	0	0	0	0	0	0			1	0.5	0.125	0	0	0	0	1	0	0	1	0	0	0	0	0	0		1	0.166667	0	0	0		0		0	0	0	0	0		0	0	0		0		0
Short Form-12 physical component summary (SF-12 PCS)	1	0.125	0	0	1	0.2	0.125	0			0	0	0	0	0	0	1	0	0	0	0	1	0	0	0	0	0		0	0	0	0	0		0		0	0	0	0	0		0	0	0		0		0
3-item Brief Health Literacy Screen	1	0.125	0	0	0	0	0	0			0	0	0	0	0	0	0	1	0	0	1	0	0	0	0	0	0		0	0	0	0	0		0		0	0	0	0	0		0	0	0		0		0
Older People's Quality of Life questionnaire	4	0.5	0	0	4	0.8	0.5	0			0	0	0	0	0	0	4	0	0	0	0	4	0	0	4	1	0		4	0.666667	0	0	0		0		4	0.8	0	0	0		0	0	0		0		0
Summe	8	1	1	1	5	1	0.625	0			2	1	0.25	1	1	1	5	2	0	0	3	5	0	1	4	1	0		6	1	1	1	0		0		5	1	1	1	0		1	1	0		0		0
	Positive Predictors		Negative Predictors		Positive Predictors			Negative Predictor			Positive Predictor			Negative Predictor			Positive Predictor		Negative Predictor		Positive Predictor		Negative Predictor		Positive Predictor		Negative Predictor		Positive Predictor		Negative Predictor		Positive Predictor		Negative Predictor		Positive Predictor		Negative Predictor		Positive Predictor		Negative Predictor		Positive Predictor		Negative Predictor		Positive Predictor
Medication	all		all		mean ≥80y	% of ≥80y	≥80y % of total	mean ≥80y	% of ≥80y	≥80y % of total	<80y	% of <80y	<80 % of total	<80y	% of <80y	<80 % of total	Prospective studies	Retrospective studies	Prospective studies	Retrospective studies	US	Anglo-Euro	US	Anglo-Euro	Assisted living		Assisted living		Nursing home		Nursing home		Skilled nursing facility		Skilled nursing facility		Rehabilitation		Rehabilitation		Early inpatient rehabilitation		Early inpatient rehabilitation		Acute care hospital		Acute care hospital		Long-term acute care hospital
Vitamin K antagonist therapy	1	0.166667	0		0	0	0	0			0			0			0	1	0	0	0	1	0	0	0		0		0	0	0		0	0	0		1	1	0		0		0		0	0	0		0
Therapeutic anticoagulation	1	0.166667	0		0	0	0	0			0			0			0	1	0	0	1	0	0	0	0		0		0	0	0		1	1	0		0	0	0		0		0		1	1	0		1
Number of medication	4	0.666667	0		1	1	0.166667	0			0			0			2	2	0	0	2	1	0	0	0		0		3	1	0		0	0	0		0	0	0		0		0		0	0	0		0
Summe	6	1	0		1	1	0.166667	0			0			0			2	4	0	0	3	2	0	0	0		0		3	1	0		1	1	0		1	1	0		0		0		1	1	0		1
	Positive Predictors		Negative Predictors		Positive Predictors			Negative Predictor			Positive Predictor			Negative Predictor			Positive Predictor		Negative Predictor		Positive Predictor		Negative Predictor		Positive Predictor		Negative Predictor		Positive Predictor		Negative Predictor		Positive Predictor		Negative Predictor		Positive Predictor		Negative Predictor		Positive Predictor		Negative Predictor		Positive Predictor		Negative Predictor		Positive Predictor
Vital signs	all		all		mean ≥80y	% of ≥80y	≥80y % of total	mean ≥80y	% of ≥80y	≥80y % of total	<80y	% of <80y	<80 % of total	<80y	% of <80y	<80 % of total	Prospective studies	Retrospective studies	Prospective studies	Retrospective studies	US	Anglo-Euro	US	Anglo-Euro	Assisted living		Assisted living		Nursing home		Nursing home		Skilled nursing facility		Skilled nursing facility		Rehabilitation		Rehabilitation		Early inpatient rehabilitation		Early inpatient rehabilitation		Acute care hospital		Acute care hospital		Long-term acute care hospital
Preoperative pain score	0	0	1	0.333333	0	0	0	0			0			1	0.5	0.333333	0	0	1	0	0	0	1	0			0		0	0	1	1	0	0	0	0	0	0	0		0		0		0		0		0
Heart rate	0	0	1	0.333333	0	0	0	0			0			0	0	0	0	0	0	1	0	0	0	1			0		0	0	0	0	0	0	0	0	0	0	0		0		0		0		0		0
Vital capacity	1	0.333333	0	0	1	1	0.333333	0			0			0	0	0	0	1	0	0	1	0	0	0	0		0		1	1	0	0	0	0	0	0	1	1	0		0		0		0		0		0
Respiratory rate	1	0.333333	0	0	0	0	0	0			0			0	0	0	0	1	0	0	1	0	0	0	0		0		0	0	0	0	1	1	0	0	0	0	0		0		0		0		0		1
Systolic blood pressure	1	0.333333	1	0.333333	0	0	0	0			0			1	0.5	0.333333	0	1	0	1	0	1	1	0	0		0		0	0	0	0	0	0	1	1	0	0	0		0		0		0		0		0
Summe	3	1	3	1	1	1	0.333333	0			0			2	1	0.666667	0	3	1	2	2	1	1	0	0		0		1	1	1	1	1	1	1	1	1	1	0		0		0		0		0		1
[truncated: 13 more columns]
