# Supplementary material for: Identifying Key Predictors of Appropriate Discharge Destinations for Older Inpatients in Acute Care: Scoping Review
Source: Interact J Med Res. 2026 Jan 22;15:e76582. doi: 10.2196/76582 (PMC12826578; doi:10.2196/76582)
Supplement: Multimedia Appendix 4 [file ijmr-v15-e76582-s004.xlsx]

## Sheet: year country depart follow
1.2 Publication year	2.1 Study design	2.2 Clinical departments			2.3 Follow-Up
2014	Prospective observational study (e.g. cohort study)	General/visceral surgery			At discharge		Publication year
2015	Prospective observational study (e.g. cohort study)	Vascular surgery			At discharge
2004	Prospective observational study (e.g. cohort study)	All departments			At discharge
2012	Prospective observational study (e.g. cohort study)	Trauma/Orthogeriatrics			At discharge
2016	Retrospective observational study (e.g. population-based study)	Internal/general medicine			At discharge
2009	Prospective observational study (e.g. cohort study)	Trauma/Orthogeriatrics; Neurosurgery; General/visceral surgery; Vascular surgery			At discharge
2017	Retrospective observational study (e.g. population-based study)	Trauma/Orthogeriatrics; Geriatrics			At discharge
2013	Prospective observational study (e.g. cohort study)	General/visceral surgery			At discharge
2002	Retrospective observational study (e.g. population-based study)	Trauma/Orthogeriatrics			At discharge
2015	Retrospective observational study (e.g. population-based study)	General/visceral surgery; Vascular surgery			At discharge
2010	Retrospective observational study (e.g. population-based study)	Trauma/Orthogeriatrics			At discharge
2009	Prospective observational study (e.g. cohort study)	Geriatrics			At discharge
2012	Retrospective observational study (e.g. population-based study)	All departments			At discharge
2008	Prospective observational study (e.g. cohort study)	Internal/general medicine			At discharge
2018	Retrospective observational study (e.g. population-based study)	Trauma/Orthogeriatrics			At discharge
1998	Prospective observational study (e.g. cohort study)	All departments			At discharge
2007	Retrospective observational study (e.g. population-based study)	Neurology			Between discharge and 1 month
2014	Prospective observational study (e.g. cohort study)	Internal/general medicine			At discharge
2014	Prospective observational study (e.g. cohort study)	Emergency department			At discharge
2016	Retrospective observational study (e.g. population-based study)	Cardiology; Vascular surgery
2015	Retrospective observational study (e.g. population-based study)	Trauma/Orthogeriatrics			At discharge
2016	Prospective observational study (e.g. cohort study)	Geriatrics			At discharge
2019	Prospective observational study (e.g. cohort study)	Trauma/Orthogeriatrics			At discharge		Study type:
2018	Retrospective observational study (e.g. population-based study)	Trauma/Orthogeriatrics			At discharge		Prospective observational study (e.g. cohort study)				88
2020	Retrospective observational study (e.g. population-based study)	All departments			At discharge		Retrospective observational study (e.g. population-based study)				78
2021	Prospective observational study (e.g. cohort study)	Geriatrics; Urology			At 1 month after discharge		Other: Retrospective and prospective				2
2021	Retrospective observational study (e.g. population-based study)	Trauma/Orthogeriatrics; Urology; General/visceral surgery; Gynaecology; Head and neck surgery; Vascular surgery; Other: Cardiac surgery,Plastic surgery,Thoracic surgery			At discharge		Quantitative expert survey				1
1988	Prospective observational study (e.g. cohort study)	Cardiology; Gastroenterology; Oncology; Neurology; Other: Pulmonology			At discharge
1993	Prospective observational study (e.g. cohort study)	Geriatrics; Neurology			At discharge
1997	Prospective observational study (e.g. cohort study)	Trauma/Orthogeriatrics			Between 1 month and 3 months after discharge
2003	Retrospective observational study (e.g. population-based study)	Trauma/Orthogeriatrics			At discharge
2005	Retrospective observational study (e.g. population-based study)	Other: Burn center			At discharge
2005	Retrospective observational study (e.g. population-based study)	All departments			At discharge
2006	Prospective observational study (e.g. cohort study)	Geriatrics; Internal/general medicine; Emergency department			At discharge
2006	Prospective observational study (e.g. cohort study)	Trauma/Orthogeriatrics			At discharge
2007	Prospective observational study (e.g. cohort study)	Geriatrics			At discharge
2007	Retrospective observational study (e.g. population-based study)	Geriatrics			At discharge
2008	Retrospective observational study (e.g. population-based study)	General/visceral surgery			At discharge
2011	Prospective observational study (e.g. cohort study)	Other: Thoracic oncology surgery			At discharge
2011	Other: Retrospective and prospective	Trauma/Orthogeriatrics			At discharge
2013	Prospective observational study (e.g. cohort study)	Trauma/Orthogeriatrics; Urology; General/visceral surgery; Gynaecology			At discharge
2013	Prospective observational study (e.g. cohort study)	General/visceral surgery; Other: Cardiac surgery			At discharge
2013	Prospective observational study (e.g. cohort study)	All departments			At discharge
2013	Other: Retrospective and prospective	Trauma/Orthogeriatrics			At discharge
2016	Retrospective observational study (e.g. population-based study)	Geriatrics			At discharge
2016	Prospective observational study (e.g. cohort study)	Trauma/Orthogeriatrics; Neurosurgery; General/visceral surgery; Gynaecology; Head and neck surgery; Vascular surgery			At discharge
2016	Retrospective observational study (e.g. population-based study)	Internal/general medicine			At discharge		Follow up time
2016	Retrospective observational study (e.g. population-based study)	Neurosurgery			At discharge		At discharge			148
2017	Retrospective observational study (e.g. population-based study)	General/visceral surgery			At discharge		Between discharge and 1 month			5
2016	Retrospective observational study (e.g. population-based study)	Trauma/Orthogeriatrics			At discharge		Between 1 month and 3 months after discharge			2
2017	Prospective observational study (e.g. cohort study)	Trauma/Orthogeriatrics; General/visceral surgery; Vascular surgery; Other: Cardiothoracic			At 3 months after discharge		At 3 months after discharge			2
2017	Retrospective observational study (e.g. population-based study)	Emergency department			At discharge
2017	Retrospective observational study (e.g. population-based study)	Trauma/Orthogeriatrics			At discharge
2017	Retrospective observational study (e.g. population-based study)	Trauma/Orthogeriatrics			At discharge
2017	Prospective observational study (e.g. cohort study)	Trauma/Orthogeriatrics			At discharge
2017	Retrospective observational study (e.g. population-based study)	Neurosurgery			At discharge
2017	Retrospective observational study (e.g. population-based study)	Neurosurgery			At discharge
2018	Prospective observational study (e.g. cohort study)	Trauma/Orthogeriatrics			At discharge
2018	Prospective observational study (e.g. cohort study)	Trauma/Orthogeriatrics			At discharge
2019	Retrospective observational study (e.g. population-based study)	Trauma/Orthogeriatrics; Urology; General/visceral surgery; Vascular surgery			At discharge
2018	Retrospective observational study (e.g. population-based study)	Other: Cancer surgery			At discharge
2017	Prospective observational study (e.g. cohort study)	Trauma/Orthogeriatrics; Neurosurgery; General/visceral surgery; Vascular surgery; Other: elective surgery			At discharge
2019	Retrospective observational study (e.g. population-based study)	Trauma/Orthogeriatrics; Urology; General/visceral surgery; Gynaecology; Head and neck surgery; Other: Dermatology
2019	Retrospective observational study (e.g. population-based study)	Trauma/Orthogeriatrics			At discharge
2018	Prospective observational study (e.g. cohort study)	Other: Cardiac surgery			At discharge
2019	Retrospective observational study (e.g. population-based study)	Trauma/Orthogeriatrics			At discharge
2019	Retrospective observational study (e.g. population-based study)	Trauma/Orthogeriatrics			At discharge
2020	Retrospective observational study (e.g. population-based study)	Trauma/Orthogeriatrics			At discharge
2020	Retrospective observational study (e.g. population-based study)	Trauma/Orthogeriatrics			At discharge
2020	Prospective observational study (e.g. cohort study)	Geriatrics			Between discharge and 1 month
2020	Retrospective observational study (e.g. population-based study)	Trauma/Orthogeriatrics			At discharge
2022	Retrospective observational study (e.g. population-based study)	Trauma/Orthogeriatrics			At discharge
2021	Retrospective observational study (e.g. population-based study)	Geriatrics			At discharge
2020	Prospective observational study (e.g. cohort study)	Internal/general medicine			At discharge
2021	Prospective observational study (e.g. cohort study)	Trauma/Orthogeriatrics			At discharge
2021	Prospective observational study (e.g. cohort study)	Neurosurgery			At discharge
2021	Retrospective observational study (e.g. population-based study)	All departments			At discharge
2021	Retrospective observational study (e.g. population-based study)	Trauma/Orthogeriatrics			At discharge
1993	Prospective observational study (e.g. cohort study)	Neurology			Between 1 month and 3 months after discharge
2006	Retrospective observational study (e.g. population-based study)	Trauma/Orthogeriatrics
2010	Prospective observational study (e.g. cohort study)	All departments			At discharge
2015	Retrospective observational study (e.g. population-based study)	Geriatrics; Oncology			At discharge
2016	Prospective observational study (e.g. cohort study)	Trauma/Orthogeriatrics			At discharge
2018	Retrospective observational study (e.g. population-based study)	Neurology			At discharge; At 3 months after discharge
2019	Retrospective observational study (e.g. population-based study)	Trauma/Orthogeriatrics			At discharge
2020	Prospective observational study (e.g. cohort study)	General/visceral surgery			At discharge
1984	Retrospective observational study (e.g. population-based study)	Cardiology; Other: Intensive care, Respiratory care			At discharge
1992	Prospective observational study (e.g. cohort study)	Internal/general medicine			At discharge
1992	Retrospective observational study (e.g. population-based study)	All departments			At discharge
1993	Prospective observational study (e.g. cohort study)	All departments			Between discharge and 1 month
1994	Prospective observational study (e.g. cohort study)	Trauma/Orthogeriatrics; Urology; General/visceral surgery; Vascular surgery			At discharge
1995	Prospective observational study (e.g. cohort study)	Emergency department; All departments			At discharge
1996	Prospective observational study (e.g. cohort study)	Internal/general medicine			At 3 months after discharge
1999	Prospective observational study (e.g. cohort study)	All departments			At discharge
2000	Prospective observational study (e.g. cohort study)	Cardiology; Internal/general medicine; Other: Pulmonology			At discharge
2000	Prospective observational study (e.g. cohort study)	Trauma/Orthogeriatrics; Neurology			Between discharge and 1 month
2001	Prospective observational study (e.g. cohort study)	Geriatrics			At discharge
2002	Prospective observational study (e.g. cohort study)	Internal/general medicine			At 1 month after discharge
2004	Prospective observational study (e.g. cohort study)	Geriatrics			At discharge
2004	Retrospective observational study (e.g. population-based study)	Trauma/Orthogeriatrics			At discharge
2005	Retrospective observational study (e.g. population-based study)	Trauma/Orthogeriatrics
2008	Prospective observational study (e.g. cohort study)	Internal/general medicine			At discharge
2008	Prospective observational study (e.g. cohort study)	Trauma/Orthogeriatrics			At discharge
2008	Prospective observational study (e.g. cohort study)	Geriatrics			At discharge
2009	Quantitative expert survey	All departments			Between discharge and 1 month
2009	Retrospective observational study (e.g. population-based study)	Trauma/Orthogeriatrics			At discharge
2010	Prospective observational study (e.g. cohort study)	Geriatrics			At discharge
2010	Prospective observational study (e.g. cohort study)	Cardiology; Other: Intensive care unit			At discharge
2010	Prospective observational study (e.g. cohort study)	Geriatrics			At discharge
2011	Retrospective observational study (e.g. population-based study)	General/visceral surgery; Vascular surgery			At discharge
2011	Prospective observational study (e.g. cohort study)	Urology; General/visceral surgery; Vascular surgery; Other: Cardiac surgery,Thoracic surgery			At discharge
2012	Prospective observational study (e.g. cohort study)	Internal/general medicine			At discharge
2012	Prospective observational study (e.g. cohort study)	Trauma/Orthogeriatrics			At discharge
2012	Prospective observational study (e.g. cohort study)	Vascular surgery			At discharge
2012	Prospective observational study (e.g. cohort study)	Geriatrics			At discharge
2012	Retrospective observational study (e.g. population-based study)	General/visceral surgery			At discharge
2013	Prospective observational study (e.g. cohort study)	Internal/general medicine; Emergency department			At discharge
2014	Retrospective observational study (e.g. population-based study)	Internal/general medicine; Emergency department			At discharge
2014	Prospective observational study (e.g. cohort study)	Trauma/Orthogeriatrics			At discharge
2014	Retrospective observational study (e.g. population-based study)	All departments			At discharge
2014	Prospective observational study (e.g. cohort study)	Internal/general medicine			At discharge
2014	Prospective observational study (e.g. cohort study)	Geriatrics; Internal/general medicine			At discharge
2014	Prospective observational study (e.g. cohort study)	Geriatrics			At discharge
2015	Retrospective observational study (e.g. population-based study)	General/visceral surgery			At discharge
2016	Retrospective observational study (e.g. population-based study)	Other: Burn center			At discharge
2016	Prospective observational study (e.g. cohort study)	Vascular surgery			At discharge
2016	Retrospective observational study (e.g. population-based study)	All departments			At discharge
2018	Prospective observational study (e.g. cohort study)	Trauma/Orthogeriatrics; Cardiology; Internal/general medicine; Urology; Neurology; General/visceral surgery			At discharge
2017	Prospective observational study (e.g. cohort study)	Trauma/Orthogeriatrics; Internal/general medicine; Urology; General/visceral surgery; Vascular surgery			At discharge
2017	Prospective observational study (e.g. cohort study)	Other: Surgery			At 1 month after discharge
2017	Retrospective observational study (e.g. population-based study)	Trauma/Orthogeriatrics			At discharge
2017	Prospective observational study (e.g. cohort study)	Neurosurgery			At discharge
2018	Prospective observational study (e.g. cohort study)	Geriatrics			At discharge
2018	Retrospective observational study (e.g. population-based study)	All departments			At discharge
2018	Retrospective observational study (e.g. population-based study)	Trauma/Orthogeriatrics			At discharge
2018	Prospective observational study (e.g. cohort study)	General/visceral surgery			At discharge
2019	Prospective observational study (e.g. cohort study)	Geriatrics; Internal/general medicine			At discharge
2018	Prospective observational study (e.g. cohort study)	Trauma/Orthogeriatrics			At discharge
2019	Retrospective observational study (e.g. population-based study)	Trauma/Orthogeriatrics			At discharge
2019	Prospective observational study (e.g. cohort study)	Internal/general medicine; Other: Nephrology, Rheumatology, Diabetology			At discharge
2019	Retrospective observational study (e.g. population-based study)	Trauma/Orthogeriatrics; Emergency department			At discharge
2019	Retrospective observational study (e.g. population-based study)	Cardiology			At 1 month after discharge
2019	Prospective observational study (e.g. cohort study)	Geriatrics; Internal/general medicine			At discharge
2019	Retrospective observational study (e.g. population-based study)	Trauma/Orthogeriatrics			At discharge
2019	Retrospective observational study (e.g. population-based study)	Neurology; Neurosurgery			At discharge
2019	Prospective observational study (e.g. cohort study)	Trauma/Orthogeriatrics			At discharge
2019	Prospective observational study (e.g. cohort study)	Cardiology; Gastroenterology; Other: Nephrology			At discharge
2020	Prospective observational study (e.g. cohort study)	Cardiology			At discharge
2020	Retrospective observational study (e.g. population-based study)	Trauma/Orthogeriatrics			At discharge
2020	Prospective observational study (e.g. cohort study)	Trauma/Orthogeriatrics; Geriatrics			At discharge
2020	Retrospective observational study (e.g. population-based study)	Trauma/Orthogeriatrics			At discharge
2020	Prospective observational study (e.g. cohort study)	Trauma/Orthogeriatrics; Neurosurgery; General/visceral surgery; Vascular surgery; Other: Thoracic surgery			At discharge
2021	Retrospective observational study (e.g. population-based study)	General/visceral surgery			At discharge
2020	Retrospective observational study (e.g. population-based study)	General/visceral surgery			At discharge
2020	Prospective observational study (e.g. cohort study)	Trauma/Orthogeriatrics; General/visceral surgery; Vascular surgery			At discharge
2020	Retrospective observational study (e.g. population-based study)	Trauma/Orthogeriatrics			At 1 month after discharge
2021	Retrospective observational study (e.g. population-based study)	Trauma/Orthogeriatrics			At discharge
2020	Retrospective observational study (e.g. population-based study)	Other: Surgical departments			At 1 month after discharge
2021	Prospective observational study (e.g. cohort study)	Trauma/Orthogeriatrics			At 1 month after discharge
2021	Retrospective observational study (e.g. population-based study)	Trauma/Orthogeriatrics			At discharge
2020	Prospective observational study (e.g. cohort study)	Neurosurgery			At discharge
2020	Prospective observational study (e.g. cohort study)	Trauma/Orthogeriatrics			At discharge
2021	Retrospective observational study (e.g. population-based study)	Trauma/Orthogeriatrics			At discharge
2020	Prospective observational study (e.g. cohort study)	Geriatrics; Oncology; General/visceral surgery; Gynaecology; Head and neck surgery			At discharge
2021	Retrospective observational study (e.g. population-based study)	Other: Surgical department			At discharge
2021	Prospective observational study (e.g. cohort study)	Trauma/Orthogeriatrics			At discharge
2021	Retrospective observational study (e.g. population-based study)	Trauma/Orthogeriatrics			At discharge
2021	Retrospective observational study (e.g. population-based study)	Trauma/Orthogeriatrics			At discharge
2022	Retrospective observational study (e.g. population-based study)	Trauma/Orthogeriatrics			At discharge

## Sheet: Predictors domain reference
No Reference (List see S2)	Author Lastname	Year of publication	Title	Predictors Domain	Predictor	COC destination 1	COC destination 2	COC destination 3	COC destination 4	Type of statistical value	Quantitative value	p-value or CI	pos=1 or neg=0
1	Davis	1984	Level of Care and Complications Among Geriatric Patients Discharged from the Medical Service of a Teaching Hospital	Demographic data	Sex (female)	Nursing home	Assisted living	Home with support				p<.03	1
1	Davis	1984	Level of Care and Complications Among Geriatric Patients Discharged from the Medical Service of a Teaching Hospital	Cognitive impairment	Cognitive deficit no specific score	Nursing home	Assisted living	Home with support				p<.03	1
2	Asberg	1986	Physicians' Outcome Predictions for Elderly Patients	Hospitalization data	Physicians' opinion	Home						p<.05	1
3	Narain	1988	Predictors of Immediate and 6-Month Outcomes in Hospitalized Elderly Patients The Importance of Functional Status	Social support	Caregiver support	Nursing home						p<.05	1
3	Narain	1988	Predictors of Immediate and 6-Month Outcomes in Hospitalized Elderly Patients The Importance of Functional Status	IADL	Lawton Index (LI)	Nursing home						p<.001	1
3	Narain	1988	Predictors of Immediate and 6-Month Outcomes in Hospitalized Elderly Patients The Importance of Functional Status	Demographic data	Age	Nursing home						p<.05	1
3	Narain	1988	Predictors of Immediate and 6-Month Outcomes in Hospitalized Elderly Patients The Importance of Functional Status	Cognitive impairment	Mental status questionnaire	Nursing home						p<.001	1
3	Narain	1988	Predictors of Immediate and 6-Month Outcomes in Hospitalized Elderly Patients The Importance of Functional Status	Hospitalization data	Source of admission	Nursing home						p<.001	1
4	Burns	1992	Self-Report Versus Medical Record Functional Status	Social support	Living alone/with companion	Nursing home				Odds Ratio (OR)	2.1	CI 1.63-2.70	1
4	Burns	1992	Self-Report Versus Medical Record Functional Status	Self-rated health	Self-reported number of ADL dependencies	Nursing home				Odds Ratio (OR)	1.56	CI 1.44-1.69	1
4	Burns	1992	Self-Report Versus Medical Record Functional Status	Diagnosis	Hip fracture	Nursing home				Odds Ratio (OR)	3.06	CI 2.32-4.03	1
4	Burns	1992	Self-Report Versus Medical Record Functional Status	Demographic data	Age	Nursing home				Odds Ratio (OR)	1.06	CI 1.04-1.08	1
4	Burns	1992	Self-Report Versus Medical Record Functional Status	Hospitalization data	Source of admission	Nursing home				Odds Ratio (OR)	35.52	CI 19.46-64.84	1
4	Burns	1992	Self-Report Versus Medical Record Functional Status	ADL	ADL dependency no specific score	Nursing home				Odds Ratio (OR)	1.6	CI 1.42-1.80	1
5	MacLennan	1992	Co-ordinating geriatric and general medical services; experience of a geriatric assessment ward in the royal infirmary of Edinburgh	Diagnosis	Cardiopulonary disease	Home						p<.01	1
5	MacLennan	1992	Co-ordinating geriatric and general medical services; experience of a geriatric assessment ward in the royal infirmary of Edinburgh	Diagnosis	Stroke	Home						p<.01	0
5	MacLennan	1992	Co-ordinating geriatric and general medical services; experience of a geriatric assessment ward in the royal infirmary of Edinburgh	Cognitive impairment	Dementia diagnosis	Home						p<.001	0
5	MacLennan	1992	Co-ordinating geriatric and general medical services; experience of a geriatric assessment ward in the royal infirmary of Edinburgh	ADL	Katz Score	Home						p<.001	1
5	MacLennan	1992	Co-ordinating geriatric and general medical services; experience of a geriatric assessment ward in the royal infirmary of Edinburgh	ADL	Katz Score	Home						p<.0001	1
5	MacLennan	1992	Co-ordinating geriatric and general medical services; experience of a geriatric assessment ward in the royal infirmary of Edinburgh	ADL	Katz Score	Home						p<.0001	1
5	MacLennan	1992	Co-ordinating geriatric and general medical services; experience of a geriatric assessment ward in the royal infirmary of Edinburgh	ADL	Katz Score	Home						p<.0001	1
6	Colantonio	1993	Psychosocial Predictors of Stroke Outcomes in an Elderly Population	Social support	Caregiver support	Nursing home						p=.0252	1
6	Colantonio	1993	Psychosocial Predictors of Stroke Outcomes in an Elderly Population	Cognitive impairment	Short Portable Mental Status Questionnaire (SPMSQ)	Nursing home						p=.0216	1
7	Kalra	1993	Stroke in patients aged over 75 years: outcome and predictors	Cognitive impairment	Abbreviated mental test score (AMTS)	Nursing home						p=.032	1
7	Kalra	1993	Stroke in patients aged over 75 years: outcome and predictors	Cognitive impairment	Cognitive deficit no specific score	Nursing home						p=.021	1
7	Kalra	1993	Stroke in patients aged over 75 years: outcome and predictors	Cognitive impairment	Cognitive deficit no specific score	Nursing home						p=.03	1
7	Kalra	1993	Stroke in patients aged over 75 years: outcome and predictors	Cognitive impairment	Cognitive deficit no specific score	Nursing home						p=.008	1
7	Kalra	1993	Stroke in patients aged over 75 years: outcome and predictors	ADL	Problems personal hygiene	Nursing home						p=.019	1
8	Solomon	1993	Predictors of Formal Home Health Care Use in Elderly Patients after Hospitalization	Social support	Caregiver support	Home with support				Risk Ratio (RR)	1.7	CI 0.9-3.1	1
8	Solomon	1993	Predictors of Formal Home Health Care Use in Elderly Patients after Hospitalization	Social support	Pre-admission professional support	Home with support				Risk Ratio (RR)	2.1	CI 1.2-3.6	1
8	Solomon	1993	Predictors of Formal Home Health Care Use in Elderly Patients after Hospitalization	IADL	Lawton Index (LI)	Home with support				Risk Ratio (RR)	1.9	CI 1.0-3.4	1
8	Solomon	1993	Predictors of Formal Home Health Care Use in Elderly Patients after Hospitalization	Demographic data	Education level	Home with support				Risk Ratio (RR)	3.3	CI 1.6-6.6	1
9	Johansson	1994	Evaluation of the prognostic value of the health assessment form among patients clinically ready for discharge	Mental health	Depression Diagnosis	Nursing home				Other:		p<.05	1
9	Johansson	1994	Evaluation of the prognostic value of the health assessment form among patients clinically ready for discharge	ADL	Problems personal hygiene	Nursing home				Other:		p<.05	1
10	Zureik	1995	Returning Home after Acute Hospitalization in Two French Teaching Hospitals: Predictive Value of Patients' and Relatives' Wishes	Social support	Carers opinion	Nursing home	Assisted living			Odds Ratio (OR)	2.9	p<.0001	1
10	Zureik	1995	Returning Home after Acute Hospitalization in Two French Teaching Hospitals: Predictive Value of Patients' and Relatives' Wishes	Social support	Carers opinion	Nursing home	Assisted living			Odds Ratio (OR)	8.2	p<.0001	1
10	Zureik	1995	Returning Home after Acute Hospitalization in Two French Teaching Hospitals: Predictive Value of Patients' and Relatives' Wishes	Social support	Living alone/with companion	Nursing home	Assisted living			Odds Ratio (OR)	1.9	p<.02	1
10	Zureik	1995	Returning Home after Acute Hospitalization in Two French Teaching Hospitals: Predictive Value of Patients' and Relatives' Wishes	Multimorbidity	Presence of a chronic condition	Nursing home	Assisted living			Odds Ratio (OR)	2.1	p<.001	1
10	Zureik	1995	Returning Home after Acute Hospitalization in Two French Teaching Hospitals: Predictive Value of Patients' and Relatives' Wishes	Multimorbidity	Presence of a chronic condition	Nursing home	Assisted living			Odds Ratio (OR)	4.3	p<.001	1
10	Zureik	1995	Returning Home after Acute Hospitalization in Two French Teaching Hospitals: Predictive Value of Patients' and Relatives' Wishes	Demographic data	Age	Nursing home	Assisted living			Odds Ratio (OR)	1.8	p<.02	1
10	Zureik	1995	Returning Home after Acute Hospitalization in Two French Teaching Hospitals: Predictive Value of Patients' and Relatives' Wishes	Cognitive impairment	Short Portable Mental Status Questionnaire (SPMSQ)	Nursing home	Assisted living			Odds Ratio (OR)	1.8	p<.02	1
10	Zureik	1995	Returning Home after Acute Hospitalization in Two French Teaching Hospitals: Predictive Value of Patients' and Relatives' Wishes	Cognitive impairment	Short Portable Mental Status Questionnaire (SPMSQ)	Nursing home	Assisted living			Odds Ratio (OR)	2.3	p<.02	1
10	Zureik	1995	Returning Home after Acute Hospitalization in Two French Teaching Hospitals: Predictive Value of Patients' and Relatives' Wishes	ADL	Katz Score	Nursing home	Assisted living			Odds Ratio (OR)	2.1	p<.02	1
11	Sager	1996	Hospital Admission Risk Profile (HARP): Identifying Older Patients at Risk for Functional Decline Following Acute Medical Illness and Hospitalization	Multidimensional scores	Hospital Admission Risk Profile (HARP)	Nursing home						p<.001	1
12	Levi	1997	Posthospital Setting, Resource Utilization, and Self-Care Outcome in Older Women With Hip Fracture	ADL	Barthel Index (BI)	Skilled nursing facility						p<.01	1
13	Mahoney	1998	New Walking Dependence Associated With Hospitalization for Acute Medical Illness: Incidence and Significance	Mobility	Mobility no specific score	Nursing home				Odds Ratio (OR)	9.6	p=.0001	1
14	Mistiaen	1999	Predictive validity of the BRASS index in screening patients with post-discharge problems	Multidimensional scores	Baylock Risk Assessment Screening Score (BRASS) (0-10)	Home				Other:		p<.001	1
15	Bond	2000	Predicting place of discharge from hospital for patients with a stroke or hip fracture on admission	Social support	Living alone/with companion	Nursing home				Odds Ratio (OR)	4.89	CI 2.54-9.40	1
15	Bond	2000	Predicting place of discharge from hospital for patients with a stroke or hip fracture on admission	Social support	Pre-admission professional support	Nursing home				Odds Ratio (OR)	6.27	CI 2.52-15.55	1
15	Bond	2000	Predicting place of discharge from hospital for patients with a stroke or hip fracture on admission	Social support	Pre-admission professional support	Nursing home				Odds Ratio (OR)	3.4	CI 1.47-7.86	1
15	Bond	2000	Predicting place of discharge from hospital for patients with a stroke or hip fracture on admission	Social support	Pre-admission professional support	Nursing home				Odds Ratio (OR)	2.32	CI 1.17-4.61	1
15	Bond	2000	Predicting place of discharge from hospital for patients with a stroke or hip fracture on admission	Social support	Pre-admission professional support	Nursing home				Odds Ratio (OR)	2.07	CI 1.00-4.28	1
15	Bond	2000	Predicting place of discharge from hospital for patients with a stroke or hip fracture on admission	Social support	Pre-admission professional support	Nursing home				Odds Ratio (OR)	2.02	CI 1.24-3.29	1
15	Bond	2000	Predicting place of discharge from hospital for patients with a stroke or hip fracture on admission	Demographic data	Age	Nursing home				Odds Ratio (OR)	2.74	CI 1.56-4.79	1
15	Bond	2000	Predicting place of discharge from hospital for patients with a stroke or hip fracture on admission	Cognitive impairment	Cognitive deficit no specific score	Nursing home				Odds Ratio (OR)	3.89	CI 1.49-10.21	1
15	Bond	2000	Predicting place of discharge from hospital for patients with a stroke or hip fracture on admission	Cognitive impairment	Dementia diagnosis	Nursing home				Odds Ratio (OR)	2.23	CI 1.33-3.74	1
15	Bond	2000	Predicting place of discharge from hospital for patients with a stroke or hip fracture on admission	Hospitalization data	Nurses' opinion	Nursing home				Odds Ratio (OR)	11.78	CI 5.73-24.22	1
15	Bond	2000	Predicting place of discharge from hospital for patients with a stroke or hip fracture on admission	Hospitalization data	Nurses' opinion	Nursing home				Odds Ratio (OR)	5.93	CI 3.31-10.62	1
15	Bond	2000	Predicting place of discharge from hospital for patients with a stroke or hip fracture on admission	ADL	ADL dependency no specific score	Nursing home				Odds Ratio (OR)	5.46	CI 2.40-12.44	1
15	Bond	2000	Predicting place of discharge from hospital for patients with a stroke or hip fracture on admission	ADL	Barthel Index (BI)	Nursing home				Odds Ratio (OR)	31.81	CI 12.50-80.92	1
15	Bond	2000	Predicting place of discharge from hospital for patients with a stroke or hip fracture on admission	ADL	Barthel Index (BI)	Nursing home				Odds Ratio (OR)	5.65	CI 2.37-13.48	1
15	Bond	2000	Predicting place of discharge from hospital for patients with a stroke or hip fracture on admission	ADL	Barthel Index (BI)	Nursing home				Odds Ratio (OR)	3.23	CI 1.60-6.52	1
16	Narsavange	2000	Factors associated with referrak of elderly individuals with cardiac and pulmonary disorders of home care services followinng hospital discharge	Social support	Pre-admission professional support	Home with support						p=.001	1
16	Narsavange	2000	Factors associated with referrak of elderly individuals with cardiac and pulmonary disorders of home care services followinng hospital discharge	Social support	Living alone/with companion	Home with support						p=.05	1
16	Narsavange	2000	Factors associated with referrak of elderly individuals with cardiac and pulmonary disorders of home care services followinng hospital discharge	Diagnosis	Cardiopulonary disease	Home with support						p=.02	1
17	van Nes	2001	Does the Mini Nutritional Assessment predict hospitalization outcomes in older people?	Social support	Living alone/with companion	Nursing home						p=.000	1
17	van Nes	2001	Does the Mini Nutritional Assessment predict hospitalization outcomes in older people?	Cognitive impairment	Cognitive deficit no specific score	Nursing home						p=.000	1
18	Richmond	2002	Characteristics and Outcomes of Serious Traumatic Injury in Older Adults	Multimorbidity	Presence of a chronic condition	Skilled nursing facility				Odds Ratio (OR)	1.2	p<.01	1
18	Richmond	2002	Characteristics and Outcomes of Serious Traumatic Injury in Older Adults	Mobility	Falls	Skilled nursing facility				Odds Ratio (OR)	1.7	p<.01	1
18	Richmond	2002	Characteristics and Outcomes of Serious Traumatic Injury in Older Adults	Disease severity	Injury severity no specific score	Skilled nursing facility				Odds Ratio (OR)	1.1	p<.01	1
18	Richmond	2002	Characteristics and Outcomes of Serious Traumatic Injury in Older Adults	Diagnosis	Injury or fracture abdomen, lower back, spine and pelvic	Skilled nursing facility				Odds Ratio (OR)	2.9	p<.01	1
18	Richmond	2002	Characteristics and Outcomes of Serious Traumatic Injury in Older Adults	Diagnosis	Injury or fracture abdomen, lower back, spine and pelvic	Skilled nursing facility				Odds Ratio (OR)	2.7	p<.01	1
18	Richmond	2002	Characteristics and Outcomes of Serious Traumatic Injury in Older Adults	Diagnosis	Other injury or fracture	Skilled nursing facility				Odds Ratio (OR)	2.3	p<.01	1
18	Richmond	2002	Characteristics and Outcomes of Serious Traumatic Injury in Older Adults	Diagnosis	Other injury or fracture	Skilled nursing facility				Odds Ratio (OR)	2	p<.01	1
18	Richmond	2002	Characteristics and Outcomes of Serious Traumatic Injury in Older Adults	Demographic data	Age	Skilled nursing facility				Odds Ratio (OR)	1.1	p<.01	1
18	Richmond	2002	Characteristics and Outcomes of Serious Traumatic Injury in Older Adults	ADL	Functional Independence Measure (FIM)	Skilled nursing facility				Odds Ratio (OR)	0.8	p<.01	0
19	Shyu	2002	Predictors of nursing home placement and home nursing services utilization by elderly patients after hospital discharge in Taiwan	Social support	Carers opinion	Nursing home						p<.01	1
19	Shyu	2002	Predictors of nursing home placement and home nursing services utilization by elderly patients after hospital discharge in Taiwan	Social support	Caregiver support	Home	Home with support					p<.01	1
19	Shyu	2002	Predictors of nursing home placement and home nursing services utilization by elderly patients after hospital discharge in Taiwan	Social support	Pre-admission professional support	Nursing home	Home with support					p<.01	1
19	Shyu	2002	Predictors of nursing home placement and home nursing services utilization by elderly patients after hospital discharge in Taiwan	Social support	Pre-admission professional support	Nursing home						p<.01	1
19	Shyu	2002	Predictors of nursing home placement and home nursing services utilization by elderly patients after hospital discharge in Taiwan	Procedure	Having tubes	Nursing home	Home with support					p<.01	1
19	Shyu	2002	Predictors of nursing home placement and home nursing services utilization by elderly patients after hospital discharge in Taiwan	Disease severity	Injury severity no specific score	Nursing home	Home with support					p<.01	1
19	Shyu	2002	Predictors of nursing home placement and home nursing services utilization by elderly patients after hospital discharge in Taiwan	Demographic data	Age	Nursing home	Home with support					p<.01	1
19	Shyu	2002	Predictors of nursing home placement and home nursing services utilization by elderly patients after hospital discharge in Taiwan	Hospitalization data	Length of stay	Home with support						p<.01	1
19	Shyu	2002	Predictors of nursing home placement and home nursing services utilization by elderly patients after hospital discharge in Taiwan	Hospitalization data	Source of admission	Nursing home						p<.01	1
19	Shyu	2002	Predictors of nursing home placement and home nursing services utilization by elderly patients after hospital discharge in Taiwan	ADL	Barthel Index (BI)	Home						p<.01	1
20	Grossman	2003	Functional Outcomes in Octogenarian Trauma	Demographic data	Age	Home						p=.001	1
20	Grossman	2003	Functional Outcomes in Octogenarian Trauma	Demographic data	Age	Rehabilitation						p=.001	1
20	Grossman	2003	Functional Outcomes in Octogenarian Trauma	Demographic data	Age	Skilled nursing facility						p=.001	1
21	Aharonoff	2004	Predictors of Discharge to a Skilled Nursing Facility following Hip Fracture Surgery in New York State	Procedure	Orthopedic/Trauma surgery	Skilled nursing facility				Odds Ratio (OR)	1.21	p<.0001	1
21	Aharonoff	2004	Predictors of Discharge to a Skilled Nursing Facility following Hip Fracture Surgery in New York State	Multimorbidity	Number of comorbidities	Skilled nursing facility				Odds Ratio (OR)	1.68	p<.0001	1
21	Aharonoff	2004	Predictors of Discharge to a Skilled Nursing Facility following Hip Fracture Surgery in New York State	Diagnosis	Hip fracture	Skilled nursing facility				Odds Ratio (OR)	1.49	p<.0001	1
21	Aharonoff	2004	Predictors of Discharge to a Skilled Nursing Facility following Hip Fracture Surgery in New York State	Demographic data	Age	Skilled nursing facility				Odds Ratio (OR)	2.41	p<.0001	1
21	Aharonoff	2004	Predictors of Discharge to a Skilled Nursing Facility following Hip Fracture Surgery in New York State	Demographic data	Sex	Skilled nursing facility				Odds Ratio (OR)	1.08	p<.0001	1
21	Aharonoff	2004	Predictors of Discharge to a Skilled Nursing Facility following Hip Fracture Surgery in New York State	Demographic data	Ethnicity	Skilled nursing facility				Odds Ratio (OR)	1.22	p<.0001	1
21	Aharonoff	2004	Predictors of Discharge to a Skilled Nursing Facility following Hip Fracture Surgery in New York State	Cognitive impairment	Dementia diagnosis	Skilled nursing facility				Odds Ratio (OR)	2.18	p<.0001	1
22	Bourdel-Marchasson	2004	Delirium Symptoms and Low Dietary Intake in Older Inpatients Are Independent Predictors of Institutionalization: A 1-Year Prospective Population-Based Study	Nutrition & Sarcopenia	Low dietary intake (600 kcal/d)	Nursing home				Odds Ratio (OR)	2.5	p=.003	1
22	Bourdel-Marchasson	2004	Delirium Symptoms and Low Dietary Intake in Older Inpatients Are Independent Predictors of Institutionalization: A 1-Year Prospective Population-Based Study	Mobility	Falls	Nursing home				Odds Ratio (OR)	2.16	p=.008	1
22	Bourdel-Marchasson	2004	Delirium Symptoms and Low Dietary Intake in Older Inpatients Are Independent Predictors of Institutionalization: A 1-Year Prospective Population-Based Study	Diagnosis	Stroke	Nursing home				Odds Ratio (OR)	2.03	p=.04	1
22	Bourdel-Marchasson	2004	Delirium Symptoms and Low Dietary Intake in Older Inpatients Are Independent Predictors of Institutionalization: A 1-Year Prospective Population-Based Study	Demographic data	Sex (female)	Nursing home				Odds Ratio (OR)	2.15	p=.008	1
22	Bourdel-Marchasson	2004	Delirium Symptoms and Low Dietary Intake in Older Inpatients Are Independent Predictors of Institutionalization: A 1-Year Prospective Population-Based Study	Cognitive impairment	Confusion Assessment Method (CAM)	Nursing home				Odds Ratio (OR)	3.19	p=.009	1
22	Bourdel-Marchasson	2004	Delirium Symptoms and Low Dietary Intake in Older Inpatients Are Independent Predictors of Institutionalization: A 1-Year Prospective Population-Based Study	Cognitive impairment	Confusion Assessment Method (CAM)	Nursing home				Odds Ratio (OR)	2.72	p=.001	1
22	Bourdel-Marchasson	2004	Delirium Symptoms and Low Dietary Intake in Older Inpatients Are Independent Predictors of Institutionalization: A 1-Year Prospective Population-Based Study	Cognitive impairment	Confusion Assessment Method (CAM)	Nursing home				Odds Ratio (OR)	4.27	p<.0001	1
23	Brown	2004	Prevalence and Outcomes of Low Mobility in Hospitalized Older Patients	Mobility	Mobility no specific score	Nursing home	Rehabilitation			Odds Ratio (OR)	6	p<.006	1
23	Brown	2004	Prevalence and Outcomes of Low Mobility in Hospitalized Older Patients	Mobility	Mobility no specific score	Nursing home	Rehabilitation			Odds Ratio (OR)	2.9	p<.006	1
24	Broyles	2005	CO-MORBIDITY IN AN ELDERLY INPATIENT POPULATION: ARE THE RISKS OF CO-EXISTING CONDITIONS DIFFERENTIALLY DISTRIBUTED?	Multimorbidity	Number of comorbidities	Other hospital						p<.01	1
24	Broyles	2005	CO-MORBIDITY IN AN ELDERLY INPATIENT POPULATION: ARE THE RISKS OF CO-EXISTING CONDITIONS DIFFERENTIALLY DISTRIBUTED?	Multimorbidity	Number of comorbidities	Skilled nursing facility						p<.01	1
25	Chang	2005	Gender influences on burn outcomes in the elderly	Demographic data	Sex (female)	Nursing home	Rehabilitation					p<.05	1
26	Ganesan	2005	Racial differences in institutionalization after hip fracture: california hospital discharge data	Multimorbidity	Number of comorbidities	Nursing home				Odds Ratio (OR)	1.7	CI 1.66-1.74	1
26	Ganesan	2005	Racial differences in institutionalization after hip fracture: california hospital discharge data	Demographic data	Age	Nursing home				Odds Ratio (OR)	1.69	CI 1.66-1.73	1
26	Ganesan	2005	Racial differences in institutionalization after hip fracture: california hospital discharge data	Demographic data	Age	Nursing home				Odds Ratio (OR)	2.58	CI 2.59-1.73	1
26	Ganesan	2005	Racial differences in institutionalization after hip fracture: california hospital discharge data	Demographic data	Sex (female)	Home				Odds Ratio (OR)	0.96	CI 0.94-0.97	0
26	Ganesan	2005	Racial differences in institutionalization after hip fracture: california hospital discharge data	Demographic data	Ethnicity	Home				Odds Ratio (OR)	0.74	CI 0.71-0.76	0
26	Ganesan	2005	Racial differences in institutionalization after hip fracture: california hospital discharge data	Demographic data	Ethnicity	Home				Odds Ratio (OR)	0.82	CI 0.79-0.85	0
26	Ganesan	2005	Racial differences in institutionalization after hip fracture: california hospital discharge data	Hospitalization data	Length of stay	Nursing home				Odds Ratio (OR)	3.39	CI 3.33-3.45	1
27	Bakhos	2006	Vital Capacity as a Predictor of Outcome in Elderly Patients with Rib Fractures	Vital signs	Vital capacity	Rehabilitation	Nursing home					p=.025	1
28	Foss	2006	Prediction of postoperative morbidity, mortality and rehabilitation in hip fracture patients: the cumulated ambulation score	Mobility	Cumulated Ambulation Score (CAS)	Home						p<.01	1
28	Foss	2006	Prediction of postoperative morbidity, mortality and rehabilitation in hip fracture patients: the cumulated ambulation score	Mobility	New mobility score (NMS)	Home						p<.01	1
28	Foss	2006	Prediction of postoperative morbidity, mortality and rehabilitation in hip fracture patients: the cumulated ambulation score	Cognitive impairment	Abbreviated Mental Test Score (AMTS)	Home						p<.01	1
29	Seematter-Bagnoud	2006	Healthcare Utilization of Elderly Persons Hospitalized After a Noninjurious Fall in a Swiss Academic Medical Center	Mobility	Falls	Home				Odds Ratio (OR)	0.4	p=.003	0
30	Abizanda	2007	Upper Extremity Function, an Independent Predictor of Adverse Events in Hospitalized Elderly	ADL	ADL dependency no specific score	Home with support				Odds Ratio (OR)	2.1	p= .046	1
30	Abizanda	2007	Upper Extremity Function, an Independent Predictor of Adverse Events in Hospitalized Elderly	ADL	ADL dependency no specific score	Nursing home				Odds Ratio (OR)	3.5	p= .025	1
31	Chua	2007	Prognostic implications of hyponatremia in elderly hospitalized patients	Laboratory results	Fluid and electrolyte disorder	Home						p<.001	1
32	Kind	2007	Bouncing Back: Patterns and Predictors of Complicated Transitions 30 Days After Hospitalization for Acute Ischemic Stroke	Procedure	Gastrointestinal surgery	Skilled nursing facility	Nursing home	Rehabilitation	Home with support	Odds Ratio (OR)	1.52	p<=.001	1
32	Kind	2007	Bouncing Back: Patterns and Predictors of Complicated Transitions 30 Days After Hospitalization for Acute Ischemic Stroke	Mental health	Depression Diagnosis	Skilled nursing facility	Nursing home	Rehabilitation	Home with support	Odds Ratio (OR)	1.13	p<=.05	1
32	Kind	2007	Bouncing Back: Patterns and Predictors of Complicated Transitions 30 Days After Hospitalization for Acute Ischemic Stroke	Laboratory results	Fluid and electrolyte disorder	Skilled nursing facility	Nursing home	Rehabilitation	Home with support	Odds Ratio (OR)	1.17	p<=.001	1
32	Kind	2007	Bouncing Back: Patterns and Predictors of Complicated Transitions 30 Days After Hospitalization for Acute Ischemic Stroke	Laboratory results	Anemia	Skilled nursing facility	Nursing home	Rehabilitation	Home with support	Odds Ratio (OR)	1.1	p<=.05	1
32	Kind	2007	Bouncing Back: Patterns and Predictors of Complicated Transitions 30 Days After Hospitalization for Acute Ischemic Stroke	Diagnosis	Cardiopulonary disease	Skilled nursing facility	Nursing home	Rehabilitation	Home with support	Odds Ratio (OR)	1.25	p<=.001	1
32	Kind	2007	Bouncing Back: Patterns and Predictors of Complicated Transitions 30 Days After Hospitalization for Acute Ischemic Stroke	Diagnosis	Cardiopulonary disease	Skilled nursing facility	Nursing home	Rehabilitation	Home with support	Odds Ratio (OR)	1.19	p<=.001	1
32	Kind	2007	Bouncing Back: Patterns and Predictors of Complicated Transitions 30 Days After Hospitalization for Acute Ischemic Stroke	Diagnosis	Diabetes mellitus	Skilled nursing facility	Nursing home	Rehabilitation	Home with support	Odds Ratio (OR)	1.12	p<=.05	1
32	Kind	2007	Bouncing Back: Patterns and Predictors of Complicated Transitions 30 Days After Hospitalization for Acute Ischemic Stroke	Diagnosis	Diabetes mellitus	Skilled nursing facility	Nursing home	Rehabilitation	Home with support	Odds Ratio (OR)	1.15	p<=.05	1
32	Kind	2007	Bouncing Back: Patterns and Predictors of Complicated Transitions 30 Days After Hospitalization for Acute Ischemic Stroke	Diagnosis	Cardiopulonary disease	Skilled nursing facility	Nursing home	Rehabilitation	Home with support	Odds Ratio (OR)	1.31	p<=.05	1
32	Kind	2007	Bouncing Back: Patterns and Predictors of Complicated Transitions 30 Days After Hospitalization for Acute Ischemic Stroke	Demographic data	Age	Skilled nursing facility	Nursing home	Rehabilitation	Home with support	Odds Ratio (OR)	1.17	p<=.05	1
32	Kind	2007	Bouncing Back: Patterns and Predictors of Complicated Transitions 30 Days After Hospitalization for Acute Ischemic Stroke	Demographic data	Age	Skilled nursing facility	Nursing home	Rehabilitation	Home with support	Odds Ratio (OR)	1.21	p<=.001	1
32	Kind	2007	Bouncing Back: Patterns and Predictors of Complicated Transitions 30 Days After Hospitalization for Acute Ischemic Stroke	Demographic data	Age	Skilled nursing facility	Nursing home	Rehabilitation	Home with support	Odds Ratio (OR)	1.3	p<=.001	1
32	Kind	2007	Bouncing Back: Patterns and Predictors of Complicated Transitions 30 Days After Hospitalization for Acute Ischemic Stroke	Demographic data	Ethnicity	Skilled nursing facility	Nursing home	Rehabilitation	Home with support	Odds Ratio (OR)	1.17	p<=.001	1
32	Kind	2007	Bouncing Back: Patterns and Predictors of Complicated Transitions 30 Days After Hospitalization for Acute Ischemic Stroke	Demographic data	Education level	Skilled nursing facility	Nursing home	Rehabilitation	Home with support	Odds Ratio (OR)	0.73	p<=.001	0
32	Kind	2007	Bouncing Back: Patterns and Predictors of Complicated Transitions 30 Days After Hospitalization for Acute Ischemic Stroke	Cognitive impairment	Dementia diagnosis	Skilled nursing facility	Nursing home	Rehabilitation	Home with support	Odds Ratio (OR)	1.15	p<=.001	1
32	Kind	2007	Bouncing Back: Patterns and Predictors of Complicated Transitions 30 Days After Hospitalization for Acute Ischemic Stroke	Hospitalization data	Length of stay	Skilled nursing facility	Nursing home	Rehabilitation	Home with support	Odds Ratio (OR)	1.04	p<=.001	1
32	Kind	2007	Bouncing Back: Patterns and Predictors of Complicated Transitions 30 Days After Hospitalization for Acute Ischemic Stroke	Hospitalization data	Source of admission	Skilled nursing facility	Nursing home	Rehabilitation	Home with support	Odds Ratio (OR)	1.36	p<=.001	1
32	Kind	2007	Bouncing Back: Patterns and Predictors of Complicated Transitions 30 Days After Hospitalization for Acute Ischemic Stroke	Administrative data	Prior hospitalizations	Skilled nursing facility	Nursing home	Rehabilitation	Home with support	Odds Ratio (OR)	1.23	p<=.001	1
33	Anpalahan	2008	Geriatric syndromes as predictors of adverse outcomes of hospitalization	Mobility	Falls	Nursing home				Odds Ratio (OR)	8.1	p=.019	1
33	Anpalahan	2008	Geriatric syndromes as predictors of adverse outcomes of hospitalization	Demographic data	Age	Nursing home				Odds Ratio (OR)	1.29	p=.036	1
33	Anpalahan	2008	Geriatric syndromes as predictors of adverse outcomes of hospitalization	ADL	Problems personal hygiene	Nursing home				Odds Ratio (OR)	42.8	p=.003	1
33	Anpalahan	2008	Geriatric syndromes as predictors of adverse outcomes of hospitalization	ADL	ADL dependency no specific score	Nursing home				Odds Ratio (OR)	7.75	p=.031	1
34	Cullum	2008	Does depression predict adverse outcomes for older medical inpatients? A prospective cohort study of individuals screened for a trial	Mental health	Geriatric depression scale (GDS)	Rehabilitation				Odds Ratio (OR)	3.98	p=.004	1
35	Fisher	2008	Elevated serum cardiac troponin I in older patients with hip fracture: incidence and prognostic significance	Laboratory results	Elevated cardiac troponin I (cTnI)	Nursing home				Odds Ratio (OR)	2.74	p=.013	1
36	Marengoni	2008	Rehabilitation and Nursing Home Admission after Hospitalization in Acute Geriatric Patients	Social support	Living alone/with companion	Rehabilitation				Odds Ratio (OR)	3.2	p<.001	1
36	Marengoni	2008	Rehabilitation and Nursing Home Admission after Hospitalization in Acute Geriatric Patients	Social support	Caregiver support	Rehabilitation				Odds Ratio (OR)	0.5	p<.05	0
36	Marengoni	2008	Rehabilitation and Nursing Home Admission after Hospitalization in Acute Geriatric Patients	Multimorbidity	Geriatric Index of Comorbidity (GIC)	Rehabilitation				Odds Ratio (OR)	1.4	p.<05	1
36	Marengoni	2008	Rehabilitation and Nursing Home Admission after Hospitalization in Acute Geriatric Patients	Hospitalization data	Length of stay	Rehabilitation				Odds Ratio (OR)	1.1	p<.001	1
36	Marengoni	2008	Rehabilitation and Nursing Home Admission after Hospitalization in Acute Geriatric Patients	Hospitalization data	Length of stay	Nursing home				Odds Ratio (OR)	1.1	p.<01	1
36	Marengoni	2008	Rehabilitation and Nursing Home Admission after Hospitalization in Acute Geriatric Patients	ADL	Katz Score	Rehabilitation				Odds Ratio (OR)	5.3	p=.05	1
36	Marengoni	2008	Rehabilitation and Nursing Home Admission after Hospitalization in Acute Geriatric Patients	ADL	Katz Score	Nursing home				Odds Ratio (OR)	1.4	p.<05	1
37	Morse	2008	Emergent and Elective Colon Surgery in the Extreme Elderly: Do the Results Warrant the Operation?	Hospitalization data	Emergency admission	Home						p<.001	0
38	Bentler	2009	The Aftermath of Hip Fracture: Discharge Placement, Functional Status Change, and Mortality	Procedure	Surgery no specific procedure	Rehabilitation				Odds Ratio (OR)	3.58	p<.05	1
38	Bentler	2009	The Aftermath of Hip Fracture: Discharge Placement, Functional Status Change, and Mortality	Mobility	Falls	Rehabilitation				Odds Ratio (OR)	0.38	p<.01	0
38	Bentler	2009	The Aftermath of Hip Fracture: Discharge Placement, Functional Status Change, and Mortality	Demographic data	Education level	Rehabilitation				Odds Ratio (OR)	2.58	p<.01	1
38	Bentler	2009	The Aftermath of Hip Fracture: Discharge Placement, Functional Status Change, and Mortality	Cognitive impairment	Dementia diagnosis	Rehabilitation				Odds Ratio (OR)	0.33	p<.01	0
39	Bowles	2009	Factors Identified by Experts to Support Decision Making for Post Acute Referral	Social support	Caregiver support	Rehabilitation	Nursing home	Home with support		Odds Ratio (OR)	2.96	p=.018	1
39	Bowles	2009	Factors Identified by Experts to Support Decision Making for Post Acute Referral	Self-rated health	Self-rated health, no specific score	Rehabilitation	Nursing home	Home with support		Odds Ratio (OR)	4	p=.005	1
39	Bowles	2009	Factors Identified by Experts to Support Decision Making for Post Acute Referral	Multimorbidity	Number of comorbidities	Rehabilitation	Nursing home	Home with support		Odds Ratio (OR)	1.23	p=.01	1
39	Bowles	2009	Factors Identified by Experts to Support Decision Making for Post Acute Referral	Mobility	Enforced Social Dependency Scale	Rehabilitation	Nursing home	Home with support		Odds Ratio (OR)	6.47	p=.002	1
39	Bowles	2009	Factors Identified by Experts to Support Decision Making for Post Acute Referral	Mental health	Centers for Epidemiologic Studies Depression Scale (CES-D)	Rehabilitation	Nursing home	Home with support		Odds Ratio (OR)	1.06	p=.011	1
39	Bowles	2009	Factors Identified by Experts to Support Decision Making for Post Acute Referral	Hospitalization data	Length of stay	Rehabilitation	Nursing home	Home with support		Odds Ratio (OR)	1.15	p=.004	1
40	Dasgupta	2009	Frailty is associated with postoperative complications in older adults with medical problems	Frailty	Edmonton Frail Scale (EFS)	Nursing home						p=.013	1
40	Dasgupta	2009	Frailty is associated with postoperative complications in older adults with medical problems	Frailty	Edmonton Frail Scale (EFS)	Home						p<.02	1
40	Dasgupta	2009	Frailty is associated with postoperative complications in older adults with medical problems	Demographic data	Age	Nursing home						p=.0009	1
41	Zekry	2009	Does dementia predict adverse hospitalization outcomes? A prospective study in aged inpatients	Cognitive impairment	Clinical Dementia Rate (CDR)	Nursing home	Home with support			Odds Ratio (OR)	4.17	p=.040	1
41	Zekry	2009	Does dementia predict adverse hospitalization outcomes? A prospective study in aged inpatients	ADL	Katz Score	Nursing home	Home with support			Odds Ratio (OR)	0.5	p=.046	0
42	Aitken	2010	Characteristics and Outcomes of Injured Older Adults After Hospital Admission	Disease severity	Injury severity no specific score	Nursing home				Risk Ratio (RR)	2.08	p<.05	1
42	Aitken	2010	Characteristics and Outcomes of Injured Older Adults After Hospital Admission	Disease severity	Injury severity no specific score	Rehabilitation				Risk Ratio (RR)	0.62	p<.001	0
42	Aitken	2010	Characteristics and Outcomes of Injured Older Adults After Hospital Admission	Disease severity	Injury severity no specific score	Rehabilitation				Risk Ratio (RR)	0.48	p<.001	0
42	Aitken	2010	Characteristics and Outcomes of Injured Older Adults After Hospital Admission	Disease severity	Injury severity score (ISS)	Rehabilitation				Risk Ratio (RR)	1.3	p<.05	1
42	Aitken	2010	Characteristics and Outcomes of Injured Older Adults After Hospital Admission	Disease severity	Injury severity score (ISS)	Nursing home				Risk Ratio (RR)	1.52	p<.05	1
42	Aitken	2010	Characteristics and Outcomes of Injured Older Adults After Hospital Admission	Disease severity	Injury severity score (ISS)	Rehabilitation				Risk Ratio (RR)	2.13	p<.001	1
42	Aitken	2010	Characteristics and Outcomes of Injured Older Adults After Hospital Admission	Disease severity	Injury severity score (ISS)	Nursing home				Risk Ratio (RR)	3.31	p<.01	1
42	Aitken	2010	Characteristics and Outcomes of Injured Older Adults After Hospital Admission	Disease severity	Injury severity score (ISS)	Acute care hospital				Risk Ratio (RR)	2.56	p<.001	1
42	Aitken	2010	Characteristics and Outcomes of Injured Older Adults After Hospital Admission	Disease severity	Injury severity score (ISS)	Rehabilitation				Risk Ratio (RR)	2.6	p<.001	1
42	Aitken	2010	Characteristics and Outcomes of Injured Older Adults After Hospital Admission	Disease severity	Injury severity score (ISS)	Nursing home				Risk Ratio (RR)	4.79	p<.01	1
42	Aitken	2010	Characteristics and Outcomes of Injured Older Adults After Hospital Admission	Diagnosis	Motor vehicle accident	Nursing home				Risk Ratio (RR)	0.33	p<.001	0
42	Aitken	2010	Characteristics and Outcomes of Injured Older Adults After Hospital Admission	Diagnosis	Other injury or fracture	Rehabilitation				Risk Ratio (RR)	0.36	p<.001	0
42	Aitken	2010	Characteristics and Outcomes of Injured Older Adults After Hospital Admission	Diagnosis	Other injury or fracture	Rehabilitation				Risk Ratio (RR)	0.54	p<.01	0
42	Aitken	2010	Characteristics and Outcomes of Injured Older Adults After Hospital Admission	Diagnosis	Other injury or fracture	Acute care hospital				Risk Ratio (RR)	0.12	p<.05	0
42	Aitken	2010	Characteristics and Outcomes of Injured Older Adults After Hospital Admission	Diagnosis	Other injury or fracture	Rehabilitation				Risk Ratio (RR)	0.28	p<.001	0
42	Aitken	2010	Characteristics and Outcomes of Injured Older Adults After Hospital Admission	Diagnosis	Other injury or fracture	Nursing home				Risk Ratio (RR)	0.16	p<.05	0
42	Aitken	2010	Characteristics and Outcomes of Injured Older Adults After Hospital Admission	Diagnosis	Other injury or fracture	Acute care hospital				Risk Ratio (RR)	0.39	p<.05	0
42	Aitken	2010	Characteristics and Outcomes of Injured Older Adults After Hospital Admission	Diagnosis	Other injury or fracture	Acute care hospital				Risk Ratio (RR)	0.31	p<.05	0
42	Aitken	2010	Characteristics and Outcomes of Injured Older Adults After Hospital Admission	Demographic data	Age	Rehabilitation				Risk Ratio (RR)	2.51	p<.001	1
42	Aitken	2010	Characteristics and Outcomes of Injured Older Adults After Hospital Admission	Demographic data	Age	Nursing home				Risk Ratio (RR)	4.1	p<.001	1
42	Aitken	2010	Characteristics and Outcomes of Injured Older Adults After Hospital Admission	Demographic data	Age	Acute care hospital				Risk Ratio (RR)	1.86	p<.001	1
42	Aitken	2010	Characteristics and Outcomes of Injured Older Adults After Hospital Admission	Demographic data	Age	Rehabilitation				Risk Ratio (RR)	3.09	p<.001	1
42	Aitken	2010	Characteristics and Outcomes of Injured Older Adults After Hospital Admission	Demographic data	Age	Nursing home				Risk Ratio (RR)	10.41	p<.001	1
42	Aitken	2010	Characteristics and Outcomes of Injured Older Adults After Hospital Admission	Demographic data	Age	Acute care hospital				Risk Ratio (RR)	2.88	p<.001	1
42	Aitken	2010	Characteristics and Outcomes of Injured Older Adults After Hospital Admission	Demographic data	Sex (male)	Rehabilitation				Risk Ratio (RR)	0.74	p<.001	0
42	Aitken	2010	Characteristics and Outcomes of Injured Older Adults After Hospital Admission	Hospitalization data	Length of stay	Rehabilitation				Risk Ratio (RR)	5.14	p<.001	1
42	Aitken	2010	Characteristics and Outcomes of Injured Older Adults After Hospital Admission	Hospitalization data	Length of stay	Acute care hospital				Risk Ratio (RR)	1.94	p<.05	1
42	Aitken	2010	Characteristics and Outcomes of Injured Older Adults After Hospital Admission	Hospitalization data	Length of stay	Rehabilitation				Risk Ratio (RR)	9.1	p<.001	1
42	Aitken	2010	Characteristics and Outcomes of Injured Older Adults After Hospital Admission	Hospitalization data	Length of stay	Nursing home				Risk Ratio (RR)	2.41	p<.05	1
42	Aitken	2010	Characteristics and Outcomes of Injured Older Adults After Hospital Admission	Hospitalization data	Length of stay	Acute care hospital				Risk Ratio (RR)	3.71	p<.001	1
42	Aitken	2010	Characteristics and Outcomes of Injured Older Adults After Hospital Admission	Hospitalization data	Length of stay	Rehabilitation				Risk Ratio (RR)	12.79	p<.001	1
42	Aitken	2010	Characteristics and Outcomes of Injured Older Adults After Hospital Admission	Hospitalization data	Length of stay	Nursing home				Risk Ratio (RR)	5.3	p<.001	1
42	Aitken	2010	Characteristics and Outcomes of Injured Older Adults After Hospital Admission	Hospitalization data	Length of stay	Acute care hospital				Risk Ratio (RR)	3	p<.001	1
42	Aitken	2010	Characteristics and Outcomes of Injured Older Adults After Hospital Admission	Hospitalization data	ICU treatment	Rehabilitation				Risk Ratio (RR)	2.73	p<.001	1
42	Aitken	2010	Characteristics and Outcomes of Injured Older Adults After Hospital Admission	Hospitalization data	ICU treatment	Acute care hospital				Risk Ratio (RR)	3.33	p<.001	1
42	Aitken	2010	Characteristics and Outcomes of Injured Older Adults After Hospital Admission	Hospitalization data	Source of admission	Rehabilitation				Risk Ratio (RR)	2.09	p<.001	1
42	Aitken	2010	Characteristics and Outcomes of Injured Older Adults After Hospital Admission	Hospitalization data	Source of admission	Acute care hospital				Risk Ratio (RR)	4.25	p<.001	1
42	Aitken	2010	Characteristics and Outcomes of Injured Older Adults After Hospital Admission	Administrative data	Level of care hospital	Nursing home				Risk Ratio (RR)	2.33	p<.001	1
42	Aitken	2010	Characteristics and Outcomes of Injured Older Adults After Hospital Admission	Administrative data	Level of care hospital	Acute care hospital				Risk Ratio (RR)	1.98	p<.001	1
42	Aitken	2010	Characteristics and Outcomes of Injured Older Adults After Hospital Admission	Administrative data	Level of care hospital	Nursing home				Risk Ratio (RR)	1.81	p<.001	1
42	Aitken	2010	Characteristics and Outcomes of Injured Older Adults After Hospital Admission	Administrative data	Level of care hospital	Acute care hospital				Risk Ratio (RR)	2.63	p<.001	1
43	Grover	2010	Survey of Geriatricians on the Effect of Fecal Incontinence on Nursing Home Referral	ADL	Problems personal hygiene	Nursing home	Skilled nursing facility			Risk Ratio (RR)	2	p=.005	1
43	Grover	2010	Survey of Geriatricians on the Effect of Fecal Incontinence on Nursing Home Referral	ADL	Problems personal hygiene	Nursing home	Skilled nursing facility			Risk Ratio (RR)	4.95	p<.001	1
44	Isaia	2010	Functional decline two weeks before hospitalization in an elderly population	IADL	Lawton Index (LI)	Nursing home				Risk Ratio (RR)	2.1	CI 1.04-4.44	1
44	Isaia	2010	Functional decline two weeks before hospitalization in an elderly population	ADL	Katz Score	Nursing home				Risk Ratio (RR)	2.1	CI 1.04-4.44	1
45	Kramer	2010	Institutional variations in frequency of discharge of elderly intensive care survivors to postacute care facilities	Procedure	Anesthesia or ICU treatment procedure	Skilled nursing facility	Rehabilitation	Assisted living		Odds Ratio (OR)	1.5	p<.001	1
45	Kramer	2010	Institutional variations in frequency of discharge of elderly intensive care survivors to postacute care facilities	Procedure	Anesthesia or ICU treatment procedure	Skilled nursing facility	Rehabilitation	Assisted living		Odds Ratio (OR)	1.51	p<.001	1
45	Kramer	2010	Institutional variations in frequency of discharge of elderly intensive care survivors to postacute care facilities	Procedure	Anesthesia or ICU treatment procedure	Skilled nursing facility	Rehabilitation	Assisted living		Odds Ratio (OR)	1.2	p=.002	1
45	Kramer	2010	Institutional variations in frequency of discharge of elderly intensive care survivors to postacute care facilities	Procedure	Anesthesia or ICU treatment procedure	Skilled nursing facility	Rehabilitation	Assisted living		Odds Ratio (OR)	0.85	p=.01	0
45	Kramer	2010	Institutional variations in frequency of discharge of elderly intensive care survivors to postacute care facilities	Disease severity	Acute physiology score (APS)	Skilled nursing facility	Rehabilitation	Assisted living		Odds Ratio (OR)	1.36	p<.001	1
45	Kramer	2010	Institutional variations in frequency of discharge of elderly intensive care survivors to postacute care facilities	Disease severity	Glascow coma scale (GCS)	Skilled nursing facility	Rehabilitation	Assisted living		Odds Ratio (OR)	1.13	p=.027	1
45	Kramer	2010	Institutional variations in frequency of discharge of elderly intensive care survivors to postacute care facilities	Demographic data	Age	Skilled nursing facility	Rehabilitation	Assisted living		Odds Ratio (OR)	1.48	p<.001	1
45	Kramer	2010	Institutional variations in frequency of discharge of elderly intensive care survivors to postacute care facilities	Demographic data	Sex (female)	Skilled nursing facility	Rehabilitation	Assisted living		Odds Ratio (OR)	1.16	p<.001	1
45	Kramer	2010	Institutional variations in frequency of discharge of elderly intensive care survivors to postacute care facilities	Demographic data	Ethnicity	Skilled nursing facility	Rehabilitation	Assisted living		Odds Ratio (OR)	0.79	p=.013	0
45	Kramer	2010	Institutional variations in frequency of discharge of elderly intensive care survivors to postacute care facilities	Demographic data	Ethnicity	Skilled nursing facility	Rehabilitation	Assisted living		Odds Ratio (OR)	0.71	p=.013	0
45	Kramer	2010	Institutional variations in frequency of discharge of elderly intensive care survivors to postacute care facilities	Hospitalization data	ICU treatment	Skilled nursing facility	Rehabilitation	Assisted living		Odds Ratio (OR)	1.28	p<.001	1
45	Kramer	2010	Institutional variations in frequency of discharge of elderly intensive care survivors to postacute care facilities	Hospitalization data	ICU treatment	Skilled nursing facility	Rehabilitation	Assisted living		Odds Ratio (OR)	1.14	p<.001	1
45	Kramer	2010	Institutional variations in frequency of discharge of elderly intensive care survivors to postacute care facilities	Hospitalization data	ICU treatment	Skilled nursing facility	Rehabilitation	Assisted living		Odds Ratio (OR)	0.84	p<.001	0
45	Kramer	2010	Institutional variations in frequency of discharge of elderly intensive care survivors to postacute care facilities	Hospitalization data	ICU treatment	Skilled nursing facility	Rehabilitation	Assisted living		Odds Ratio (OR)	0.85	p<.001	0
45	Kramer	2010	Institutional variations in frequency of discharge of elderly intensive care survivors to postacute care facilities	Hospitalization data	ICU treatment	Skilled nursing facility	Rehabilitation	Assisted living		Odds Ratio (OR)	0.78	p<.001	0
45	Kramer	2010	Institutional variations in frequency of discharge of elderly intensive care survivors to postacute care facilities	Hospitalization data	ICU treatment	Skilled nursing facility	Rehabilitation	Assisted living		Odds Ratio (OR)	1.26	p=.023	1
45	Kramer	2010	Institutional variations in frequency of discharge of elderly intensive care survivors to postacute care facilities	Hospitalization data	Surgical treatment	Skilled nursing facility	Rehabilitation	Assisted living		Odds Ratio (OR)	0.44	p=.023	0
45	Kramer	2010	Institutional variations in frequency of discharge of elderly intensive care survivors to postacute care facilities	Hospitalization data	ICU treatment	Skilled nursing facility	Rehabilitation	Assisted living		Odds Ratio (OR)	1.12	p=.023	1
45	Kramer	2010	Institutional variations in frequency of discharge of elderly intensive care survivors to postacute care facilities	Administrative data	Level of care hospital	Skilled nursing facility	Rehabilitation	Assisted living		Odds Ratio (OR)	0.81	p<.001	0
45	Kramer	2010	Institutional variations in frequency of discharge of elderly intensive care survivors to postacute care facilities	Administrative data	Level of care hospital	Skilled nursing facility	Rehabilitation	Assisted living		Odds Ratio (OR)	0.62	p<.001	0
45	Kramer	2010	Institutional variations in frequency of discharge of elderly intensive care survivors to postacute care facilities	Administrative data	Prior ICU admission	Skilled nursing facility	Rehabilitation	Assisted living		Odds Ratio (OR)	1.22	p=.001	1
45	Kramer	2010	Institutional variations in frequency of discharge of elderly intensive care survivors to postacute care facilities	Administrative data	Prior LOS in hospital	Skilled nursing facility	Rehabilitation	Assisted living		Odds Ratio (OR)	1.13	p<.001	1
46	Makary	2010	Frailty as a Predictor of Surgical Outcomes in Older Patients	Frailty	Fried frailty scale	Skilled nursing facility	Nursing home			Odds Ratio (OR)	3.16	p<.001	1
46	Makary	2010	Frailty as a Predictor of Surgical Outcomes in Older Patients	Frailty	Fried frailty scale	Skilled nursing facility	Nursing home			Odds Ratio (OR)	20.48	p<.001	1
47	Zekry	2010	Geriatrics index of comorbidity was the most accurate predictor of death in geriatric hospital among six comorbidity scores	Multimorbidity	Cumulative Illness Rating Scale (CIRS)	Nursing home				Odds Ratio (OR)	2.73	p<.05	1
47	Zekry	2010	Geriatrics index of comorbidity was the most accurate predictor of death in geriatric hospital among six comorbidity scores	Multimorbidity	Cumulative Illness Rating Scale (CIRS)	Nursing home				Odds Ratio (OR)	5.56	p<.001	1
48	Kothari	2011	Components of Geriatric Assessments Predict Thoracic Surgery Outcomes	Mental health	Geriatric Depression Scale (GDS)	Nursing home	Assisted living			Odds Ratio (OR)	11.64	p=.047	1
48	Kothari	2011	Components of Geriatric Assessments Predict Thoracic Surgery Outcomes	IADL	IADL no specific score	Nursing home	Assisted living			Odds Ratio (OR)		p=.002	1
49	Robinson	2011	Accumulated Frailty Characteristics Predict Postoperative Discharge Institutionalization in the Geriatric Patient	Multimorbidity	Charlson Comorbidity Index (CCI)	Skilled nursing facility	Nursing home	Rehabilitation		Odds Ratio (OR)	3.954	p=.0034	1
49	Robinson	2011	Accumulated Frailty Characteristics Predict Postoperative Discharge Institutionalization in the Geriatric Patient	Mobility	Timed up and go (TUG)	Skilled nursing facility	Nursing home	Rehabilitation		Odds Ratio (OR)	13.026	p<.0001	1
49	Robinson	2011	Accumulated Frailty Characteristics Predict Postoperative Discharge Institutionalization in the Geriatric Patient	Laboratory results	Anemia	Skilled nursing facility	Nursing home	Rehabilitation		Odds Ratio (OR)	3.52	p=.0083	1
49	Robinson	2011	Accumulated Frailty Characteristics Predict Postoperative Discharge Institutionalization in the Geriatric Patient	ADL	Katz Score	Skilled nursing facility	Nursing home	Rehabilitation		Odds Ratio (OR)	5.662	p<.0001	1
50	Smyth	2011	Identification of factors associated with a need for rehabilitation for patients over 65 years following admission to a general and vascular surgical service	Procedure	Vascular surgery	Rehabilitation				Odds Ratio (OR)	2.4	p=.04	1
50	Smyth	2011	Identification of factors associated with a need for rehabilitation for patients over 65 years following admission to a general and vascular surgical service	Multimorbidity	Number of comorbidities	Rehabilitation				Odds Ratio (OR)	1.1	p<.001	1
50	Smyth	2011	Identification of factors associated with a need for rehabilitation for patients over 65 years following admission to a general and vascular surgical service	Diagnosis	Vascular disease	Rehabilitation				Odds Ratio (OR)	2.1	p=.003	1
50	Smyth	2011	Identification of factors associated with a need for rehabilitation for patients over 65 years following admission to a general and vascular surgical service	Demographic data	Age	Rehabilitation				Odds Ratio (OR)	1.1	p<.001	1
50	Smyth	2011	Identification of factors associated with a need for rehabilitation for patients over 65 years following admission to a general and vascular surgical service	Hospitalization data	Length of stay	Rehabilitation				Odds Ratio (OR)	1.1	p<.001	1
50	Smyth	2011	Identification of factors associated with a need for rehabilitation for patients over 65 years following admission to a general and vascular surgical service	Administrative data	Prior rehabilation admissions	Rehabilitation				Odds Ratio (OR)	20.31	p<.001	1
51	Vochteloo	2011	Outcome in hip fracture patients related to anemia at admission and allogeneic blood transfusion: an analysis of 1262 surgically treated patients	Procedure	Anesthesia or ICU treatment procedure	Nursing home				Odds Ratio (OR)	1.67	p=.029	1
51	Vochteloo	2011	Outcome in hip fracture patients related to anemia at admission and allogeneic blood transfusion: an analysis of 1262 surgically treated patients	Laboratory results	Anemia	Nursing home				Odds Ratio (OR)	1.41	p=.007	1
51	Vochteloo	2011	Outcome in hip fracture patients related to anemia at admission and allogeneic blood transfusion: an analysis of 1262 surgically treated patients	Demographic data	Age	Nursing home				Odds Ratio (OR)	1.05	p<.001	1
51	Vochteloo	2011	Outcome in hip fracture patients related to anemia at admission and allogeneic blood transfusion: an analysis of 1262 surgically treated patients	Demographic data	Sex (male)	Nursing home				Odds Ratio (OR)	0.75	p=.038	0
52	Cohen	2012	Exploring Predictors of Complication in Older Surgical Patients: A Deficit Accumulation Index and the Braden Scale	Multimorbidity	Braden Scale	Skilled nursing facility	Assisted living	Rehabilitation		Odds Ratio (OR)	1.23	CI 1.02-1.48	1
53	Gambier	2012	Efficacy of Early Clinical Evaluation in Predicting Direct Home Discharge of Elderly Patients After Hospitalization in Internal Medicine	IADL	Lawton Index (LI)	Home						p=.014	0
54	Henry	2012	Patient Disposition and Long-Term Outcomes After Valve Surgery in Octogenarians	Social support	Living alone/with companion	Skilled nursing facility				Odds Ratio (OR)	2.07	p=.006	1
54	Henry	2012	Patient Disposition and Long-Term Outcomes After Valve Surgery in Octogenarians	Diagnosis	Complication	Skilled nursing facility				Odds Ratio (OR)	3.86	p<.001	1
54	Henry	2012	Patient Disposition and Long-Term Outcomes After Valve Surgery in Octogenarians	Demographic data	Age	Skilled nursing facility				Odds Ratio (OR)	1.18	p<.001	1
55	Kristensen	2012	Most patients regain prefracture basic mobility after hip fracture surgery in a fast-track programme	Mobility	New Mobility Score (NMS)	Nursing home	Rehabilitation			Odds Ratio (OR)	3.6	p=.003	1
55	Kristensen	2012	Most patients regain prefracture basic mobility after hip fracture surgery in a fast-track programme	Diagnosis	Hip fracture	Nursing home	Rehabilitation			Odds Ratio (OR)	3.4	p=.002	1
55	Kristensen	2012	Most patients regain prefracture basic mobility after hip fracture surgery in a fast-track programme	Demographic data	Age	Nursing home	Rehabilitation			Odds Ratio (OR)	1.09	p=.001	1
56	Nath	2012	Impact of Psychotic Disorders on Discharge Dispositions of Adults 65 or Older After a General Medical Inpatient Stay	Mental health	Psychotic disorder	Home with support				Odds Ratio (OR)	1.6	p<.001	1
56	Nath	2012	Impact of Psychotic Disorders on Discharge Dispositions of Adults 65 or Older After a General Medical Inpatient Stay	Mental health	Psychotic disorder	Nursing home				Odds Ratio (OR)	4.49	p<.001	1
57	Ostir	2012	Assessing Gait Speed in Acutely Ill Older Patients Admitted to an Acute Care for Elders Hospital Unit	Mobility	Gait speed	Home				Odds Ratio (OR)	0.05	CI 0.01-0.46	0
57	Ostir	2012	Assessing Gait Speed in Acutely Ill Older Patients Admitted to an Acute Care for Elders Hospital Unit	Mobility	Gait speed	Home				Odds Ratio (OR)	0.07	CI 0.01-0.63	0
57	Ostir	2012	Assessing Gait Speed in Acutely Ill Older Patients Admitted to an Acute Care for Elders Hospital Unit	Mobility	Gait speed	Home				Odds Ratio (OR)		p=.008	1
57	Ostir	2012	Assessing Gait Speed in Acutely Ill Older Patients Admitted to an Acute Care for Elders Hospital Unit	ADL	ADL disability Score	Home				Odds Ratio (OR)	0.1	CI 0.09-0.55	0
57	Ostir	2012	Assessing Gait Speed in Acutely Ill Older Patients Admitted to an Acute Care for Elders Hospital Unit	ADL	ADL disability Score	Home				Odds Ratio (OR)		p=.01	1
58	Vochteloo	2012	Risk factors for failure to return to the pre-fracture place of residence after hip fracture: a prospective longitudinal study of 444 patients	Social support	Living alone/with companion	Nursing home	Assisted living			Odds Ratio (OR)	2	p=.032	1
58	Vochteloo	2012	Risk factors for failure to return to the pre-fracture place of residence after hip fracture: a prospective longitudinal study of 444 patients	Demographic data	Age	Nursing home	Assisted living			Odds Ratio (OR)	1.1	p<.001	1
58	Vochteloo	2012	Risk factors for failure to return to the pre-fracture place of residence after hip fracture: a prospective longitudinal study of 444 patients	Demographic data	Sex (female)	Nursing home	Assisted living			Odds Ratio (OR)	2.23	p=.015	1
58	Vochteloo	2012	Risk factors for failure to return to the pre-fracture place of residence after hip fracture: a prospective longitudinal study of 444 patients	Cognitive impairment	Dementia diagnosis	Nursing home	Assisted living			Odds Ratio (OR)	4.84	p=.047	1
58	Vochteloo	2012	Risk factors for failure to return to the pre-fracture place of residence after hip fracture: a prospective longitudinal study of 444 patients	ADL	Groningen Activity Restriction Score (GARS)	Nursing home	Assisted living			Odds Ratio (OR)	1.48	p=.002	1
59	Badgwell	2013	Comprehensive Geriatric Assessment of Risk Factors Associated With Adverse Outcomes and Resource Utilization in Cancer Patients Undergoing Abdominal Surgery	Nutrition & Sarcopenia	Weight loss (>=10%)	Skilled nursing facility	Rehabilitation			Odds Ratio (OR)	6.52	p=.02	1
59	Badgwell	2013	Comprehensive Geriatric Assessment of Risk Factors Associated With Adverse Outcomes and Resource Utilization in Cancer Patients Undergoing Abdominal Surgery	Multimorbidity	American Society of Anesthesiologists class (ASA)	Skilled nursing facility	Rehabilitation			Odds Ratio (OR)	5.08	p=.03	1
59	Badgwell	2013	Comprehensive Geriatric Assessment of Risk Factors Associated With Adverse Outcomes and Resource Utilization in Cancer Patients Undergoing Abdominal Surgery	ADL	Eastern Cooperative Oncology Group (ECOG)	Skilled nursing facility	Rehabilitation			Odds Ratio (OR)	4.51	p=.04	1
60	Jones	2013	Who Would Have Thought? Asking an Older Adult if They Have Fallen Predicts Surgical Outcomes	Mobility	Falls	Nursing home						p<.001	1
61	Lakhan	2013	The Higher Care At Discharge Index (HCDI): Identifying older patients at risk of requiring a higher level of care at discharge	Social support	Caregiver support	Nursing home	Assisted living			Odds Ratio (OR)	9.03	p<.001	1
61	Lakhan	2013	The Higher Care At Discharge Index (HCDI): Identifying older patients at risk of requiring a higher level of care at discharge	IADL	InterRAI Acute Care (interRAI AC) (finances)	Nursing home	Assisted living			Odds Ratio (OR)	5.03	p=.001	1
61	Lakhan	2013	The Higher Care At Discharge Index (HCDI): Identifying older patients at risk of requiring a higher level of care at discharge	Cognitive impairment	InterRAI Acute Care (interRAI AC) (short term memory problems)	Nursing home	Assisted living			Odds Ratio (OR)	2.3	p=.03	1
61	Lakhan	2013	The Higher Care At Discharge Index (HCDI): Identifying older patients at risk of requiring a higher level of care at discharge	Administrative data	Prior hospitalizations	Nursing home	Assisted living			Odds Ratio (OR)	0.4	p=.034	0
61	Lakhan	2013	The Higher Care At Discharge Index (HCDI): Identifying older patients at risk of requiring a higher level of care at discharge	ADL	Problems personal hygiene	Nursing home	Assisted living			Odds Ratio (OR)	3.3	p=.006	1
62	Neufeld	2013	Outcomes of Early Delirium Diagnosis After General Anesthesia in the Elderly	Cognitive impairment	Confusion assessment method (CAM)	Nursing home						p=.05	1
63	Sheean	2013	Utilizing multiple methods to classify malnutrition among elderly patients admitted to the medical and surgical intensive care units (ICU)	Nutrition & Sarcopenia	Subjective goal assessment (SGA)	Home						p=.001	1
63	Sheean	2013	Utilizing multiple methods to classify malnutrition among elderly patients admitted to the medical and surgical intensive care units (ICU)	Nutrition & Sarcopenia	Nutrition Risk Screening status score (NRSstat)	Home						p=.011	1
63	Sheean	2013	Utilizing multiple methods to classify malnutrition among elderly patients admitted to the medical and surgical intensive care units (ICU)	Nutrition & Sarcopenia	Mini Nutrition Assessment short form (MNA-SF)	Skilled nursing facility						p=.0002	1
64	Vochteloo	2013	Do clinical characteristics and outcome in nonagenarians with a hip fracture differ from younger patients?	Demographic data	Age	Nursing home				Risk Ratio (RR)	1.13	p=.008	1
64	Vochteloo	2013	Do clinical characteristics and outcome in nonagenarians with a hip fracture differ from younger patients?	Demographic data	Age	Nursing home				Risk Ratio (RR)	1.4	p=.023	1
65	Costa	2014	Geriatric Syndromes Predict Postdischarge Outcomes Among Older Emergency Department Patients: Findings From the interRAI Multinational Emergency Department Study	Mobility	InterRAI ED-CA	Nursing home	Assisted living			Odds Ratio (OR)	1.7	CI 1.01-2.87	1
66	De Buyser	2014	A Multicomponent Approach to Identify Predictors of Hospital Outcomes in Older In-Patients: A Multicentre, Observational Study	Nutrition & Sarcopenia	Body mass index (BMI)	Nursing home	Assisted living			Odds Ratio (OR)	7.6	CI 2.0-29	1
66	De Buyser	2014	A Multicomponent Approach to Identify Predictors of Hospital Outcomes in Older In-Patients: A Multicentre, Observational Study	ADL	Katz Score	Nursing home	Assisted living			Odds Ratio (OR)	8	CI 2.8-23	1
67	Dent	2014	Psychosocial factors modify the association of frailty with adverse outcomes: a prospective study of hospitalised older people	Self-rated health	Older People's Quality of Life questionnaire	Nursing home	Assisted living	Rehabilitation		Odds Ratio (OR)	2.82	CI 1.48-5.38	1
67	Dent	2014	Psychosocial factors modify the association of frailty with adverse outcomes: a prospective study of hospitalised older people	Self-rated health	Older People's Quality of Life questionnaire	Nursing home	Assisted living	Rehabilitation		Odds Ratio (OR)	2.36	CI 1.03-5.41	1
67	Dent	2014	Psychosocial factors modify the association of frailty with adverse outcomes: a prospective study of hospitalised older people	Self-rated health	Older People's Quality of Life questionnaire	Nursing home	Assisted living	Rehabilitation		Odds Ratio (OR)	2.63	CI 1.15-6.01	1
67	Dent	2014	Psychosocial factors modify the association of frailty with adverse outcomes: a prospective study of hospitalised older people	Self-rated health	Older People's Quality of Life questionnaire	Nursing home	Assisted living	Rehabilitation		Odds Ratio (OR)	3.29	CI 1.46-7.39	1
68	Hashimoto	2014	Medication-Related Factors Affecting Discharge to Home	Social support	Caregiver support	Home				Odds Ratio (OR)	8.638	p<.0001	1
68	Hashimoto	2014	Medication-Related Factors Affecting Discharge to Home	Cognitive impairment	Degree of dementia scale of the Ministry of Health, Labour and Welfare of Japan	Home				Odds Ratio (OR)	4.57	p=.0004	1
68	Hashimoto	2014	Medication-Related Factors Affecting Discharge to Home	Hospitalization data	Source of admission	Home				Odds Ratio (OR)	5.483	p<.0001	1
68	Hashimoto	2014	Medication-Related Factors Affecting Discharge to Home	Hospitalization data	Length of stay	Home				Odds Ratio (OR)	0.993	p=.013	0
68	Hashimoto	2014	Medication-Related Factors Affecting Discharge to Home	ADL	Problems personal hygiene	Home				Odds Ratio (OR)	0.115	p<.0001	0
69	Joseph	2014	Superiority of Frailty Over Age in Predicting Outcomes Among Geriatric Trauma Patients	Frailty	Frailty Index (FI)	Home						p=.04	0
69	Joseph	2014	Superiority of Frailty Over Age in Predicting Outcomes Among Geriatric Trauma Patients	Frailty	Frailty Index (FI)	Rehabilitation						p=.04	0
69	Joseph	2014	Superiority of Frailty Over Age in Predicting Outcomes Among Geriatric Trauma Patients	Frailty	Frailty Index (FI)	Skilled nursing facility						p=.01	1
70	Kim	2014	Multidimensional Frailty Score for the Prediction of Postoperative Mortality Risk	Multidimensional scores	Multidimensional frailty score	Nursing home				Odds Ratio (OR)	1.42	p=.01	1
71	Kuys	2014	Use and validation of the Balance Outcome Measure for Elder Rehabilitation in acute care	Mobility	De Morton Mobility Index (DEMMI)	Rehabilitation						p<.001	1
71	Kuys	2014	Use and validation of the Balance Outcome Measure for Elder Rehabilitation in acute care	Mobility	Berg Balance Scale (BB)	Rehabilitation						p<.001	1
71	Kuys	2014	Use and validation of the Balance Outcome Measure for Elder Rehabilitation in acute care	Mobility	Balance Outcome Measure for Elder Rehabilitation (BOOMER)	Rehabilitation						p<.001	1
71	Kuys	2014	Use and validation of the Balance Outcome Measure for Elder Rehabilitation in acute care	Mobility	Falls	Rehabilitation						p<.001	1
72	Romero-Ortuno	2014	A Risk Index for Geriatric Acute Medical Admissions (RIGAMA)	Multimorbidity	Risk Index for Geriatric Acute Medical Admissions (RIGAMA)	Nursing home				Odds Ratio (OR)	1.34	p=.021	1
72	Romero-Ortuno	2014	A Risk Index for Geriatric Acute Medical Admissions (RIGAMA)	Demographic data	Age	Nursing home				Odds Ratio (OR)	1.1	p<.001	1
73	Rose	2014	Can frailty predict complicated care needs and length of stay?	Hospitalization data	Length of stay	Rehabilitation	Nursing home					p<.05	1
74	Ambler	2015	Effect of frailty on short- and mid-term outcomes in vascular surgical patients	Mobility	Falls	Nursing home						p=.010	1
74	Ambler	2015	Effect of frailty on short- and mid-term outcomes in vascular surgical patients	Mental health	Depression Diagnosis	Nursing home						p=.040	1
74	Ambler	2015	Effect of frailty on short- and mid-term outcomes in vascular surgical patients	Medication	Number of medication	Nursing home						p=.009	1
74	Ambler	2015	Effect of frailty on short- and mid-term outcomes in vascular surgical patients	Hospitalization data	Emergency admission	Nursing home						p<.001	1
74	Ambler	2015	Effect of frailty on short- and mid-term outcomes in vascular surgical patients	ADL	Katz Score	Nursing home						p<.001	1
75	de Guise	2015	Traumatic brain injury in the elderly: A level 1 trauma centre study	Disease severity	Injury severity score (ISS)	Home				Odds Ratio (OR)	0.912	p<.001	0
75	de Guise	2015	Traumatic brain injury in the elderly: A level 1 trauma centre study	Disease severity	Glascow coma scale (GCS)	Home				Odds Ratio (OR)	0.473	p=.002	0
75	de Guise	2015	Traumatic brain injury in the elderly: A level 1 trauma centre study	Disease severity	Glascow coma scale (GCS)	Home				Odds Ratio (OR)	0.158	p<.001	0
75	de Guise	2015	Traumatic brain injury in the elderly: A level 1 trauma centre study	Disease severity	Glascow coma scale (GCS)	Outpatient rehabilitation				Odds Ratio (OR)	0.329	p=0.009	0
75	de Guise	2015	Traumatic brain injury in the elderly: A level 1 trauma centre study	Disease severity	Glascow coma scale (GCS)	Outpatient rehabilitation				Odds Ratio (OR)	0.064	p<.001	0
75	de Guise	2015	Traumatic brain injury in the elderly: A level 1 trauma centre study	Diagnosis	Motor vehicle accident	Outpatient rehabilitation				Odds Ratio (OR)	0.548	p= 0.018	0
75	de Guise	2015	Traumatic brain injury in the elderly: A level 1 trauma centre study	Demographic data	Age	Home				Odds Ratio (OR)	0.627	p<.001	0
75	de Guise	2015	Traumatic brain injury in the elderly: A level 1 trauma centre study	Demographic data	Age	Home				Odds Ratio (OR)	0.503	p<.001	0
75	de Guise	2015	Traumatic brain injury in the elderly: A level 1 trauma centre study	Demographic data	Age	Outpatient rehabilitation				Odds Ratio (OR)	0.536	p=.001	0
75	de Guise	2015	Traumatic brain injury in the elderly: A level 1 trauma centre study	Demographic data	Age	Outpatient rehabilitation				Odds Ratio (OR)	0.068	p<.001	0
76	Korc-Grodzicki	2015	Geriatric Assessment as a Predictor of Delirium and Other Outcomes in Elderly Patients With Cancer	Cognitive impairment	Confusion Assessment Method (CAM)	Skilled nursing facility						p<.001	1
77	Lees	2015	Perioperative factors predicting poor outcome in elderly patients following emergency general surgery: a multivariate regression analysis	Multimorbidity	American Society of Anesthesiologists class (ASA)	Nursing home	Assisted living	Rehabilitation		Odds Ratio (OR)	0.448	p=.002	0
77	Lees	2015	Perioperative factors predicting poor outcome in elderly patients following emergency general surgery: a multivariate regression analysis	Diagnosis	Complication	Nursing home	Assisted living	Rehabilitation		Odds Ratio (OR)	0.694	p=.007	0
77	Lees	2015	Perioperative factors predicting poor outcome in elderly patients following emergency general surgery: a multivariate regression analysis	Demographic data	Age	Nursing home	Assisted living	Rehabilitation		Odds Ratio (OR)	0.918	p=.036	0
78	Sacks	2015	Which Patients Require More Care after Hospital Discharge? An Analysis of Post-Acute Care Use among Elderly Patients Undergoing Elective Surgery	Multimorbidity	American Society of Anesthesiologists class (ASA)	Skilled nursing facility				Odds Ratio (OR)	2.1	CI 1.78-2.47	1
78	Sacks	2015	Which Patients Require More Care after Hospital Discharge? An Analysis of Post-Acute Care Use among Elderly Patients Undergoing Elective Surgery	Multimorbidity	American Society of Anesthesiologists class (ASA)	Rehabilitation				Odds Ratio (OR)	2.18	CI 1.54-3.09	1
78	Sacks	2015	Which Patients Require More Care after Hospital Discharge? An Analysis of Post-Acute Care Use among Elderly Patients Undergoing Elective Surgery	Multimorbidity	American Society of Anesthesiologists class (ASA)	Home with support				Odds Ratio (OR)	1.38	CI 1.23-1.54	1
78	Sacks	2015	Which Patients Require More Care after Hospital Discharge? An Analysis of Post-Acute Care Use among Elderly Patients Undergoing Elective Surgery	Multimorbidity	American Society of Anesthesiologists class (ASA)	Skilled nursing facility				Odds Ratio (OR)	3.36	CI 2.54-4.45	1
78	Sacks	2015	Which Patients Require More Care after Hospital Discharge? An Analysis of Post-Acute Care Use among Elderly Patients Undergoing Elective Surgery	Multimorbidity	American Society of Anesthesiologists class (ASA)	Rehabilitation				Odds Ratio (OR)	3.99	CI 2.41-6.63	1
78	Sacks	2015	Which Patients Require More Care after Hospital Discharge? An Analysis of Post-Acute Care Use among Elderly Patients Undergoing Elective Surgery	Multimorbidity	American Society of Anesthesiologists class (ASA)	Home with support				Odds Ratio (OR)	1.71	CI 1.34-2.19	1
78	Sacks	2015	Which Patients Require More Care after Hospital Discharge? An Analysis of Post-Acute Care Use among Elderly Patients Undergoing Elective Surgery	Multimorbidity	American Society of Anesthesiologists class (ASA)	Skilled nursing facility				Odds Ratio (OR)	2.46	CI 1.2-5.04	1
78	Sacks	2015	Which Patients Require More Care after Hospital Discharge? An Analysis of Post-Acute Care Use among Elderly Patients Undergoing Elective Surgery	Multimorbidity	American Society of Anesthesiologists class (ASA)	Rehabilitation				Odds Ratio (OR)	5.63	CI 1.45-21.92	1
78	Sacks	2015	Which Patients Require More Care after Hospital Discharge? An Analysis of Post-Acute Care Use among Elderly Patients Undergoing Elective Surgery	Multimorbidity	Number of comorbidities	Skilled nursing facility				Odds Ratio (OR)	1.28	CI 1.04-1.59	1
78	Sacks	2015	Which Patients Require More Care after Hospital Discharge? An Analysis of Post-Acute Care Use among Elderly Patients Undergoing Elective Surgery	Multimorbidity	Number of comorbidities	Home with support				Odds Ratio (OR)	1.34	CI 1.15-1.55	1
78	Sacks	2015	Which Patients Require More Care after Hospital Discharge? An Analysis of Post-Acute Care Use among Elderly Patients Undergoing Elective Surgery	Multimorbidity	Number of comorbidities	Skilled nursing facility				Odds Ratio (OR)	1.64	CI 1.32-2.06	1
78	Sacks	2015	Which Patients Require More Care after Hospital Discharge? An Analysis of Post-Acute Care Use among Elderly Patients Undergoing Elective Surgery	Multimorbidity	Number of comorbidities	Home with support				Odds Ratio (OR)	1.52	CI 1.3-1.8	1
78	Sacks	2015	Which Patients Require More Care after Hospital Discharge? An Analysis of Post-Acute Care Use among Elderly Patients Undergoing Elective Surgery	Multimorbidity	Number of comorbidities	Skilled nursing facility				Odds Ratio (OR)	2.09	CI 1.36-3.21	1
78	Sacks	2015	Which Patients Require More Care after Hospital Discharge? An Analysis of Post-Acute Care Use among Elderly Patients Undergoing Elective Surgery	Multimorbidity	Number of comorbidities	Skilled nursing facility				Odds Ratio (OR)	2.25	CI 1.76-2.88	1
78	Sacks	2015	Which Patients Require More Care after Hospital Discharge? An Analysis of Post-Acute Care Use among Elderly Patients Undergoing Elective Surgery	Multimorbidity	Number of comorbidities	Home with support				Odds Ratio (OR)	2.00	CI 1-66-2.41	1
78	Sacks	2015	Which Patients Require More Care after Hospital Discharge? An Analysis of Post-Acute Care Use among Elderly Patients Undergoing Elective Surgery	Multimorbidity	Number of comorbidities	Skilled nursing facility				Odds Ratio (OR)	2.43	CI 1.46-4.04	1
78	Sacks	2015	Which Patients Require More Care after Hospital Discharge? An Analysis of Post-Acute Care Use among Elderly Patients Undergoing Elective Surgery	Multimorbidity	Number of comorbidities	Skilled nursing facility				Odds Ratio (OR)	2.01	CI 1.07-3.77	1
78	Sacks	2015	Which Patients Require More Care after Hospital Discharge? An Analysis of Post-Acute Care Use among Elderly Patients Undergoing Elective Surgery	Multimorbidity	Number of comorbidities	Rehabilitation				Odds Ratio (OR)	4.39	CI 1.88-10.24	1
78	Sacks	2015	Which Patients Require More Care after Hospital Discharge? An Analysis of Post-Acute Care Use among Elderly Patients Undergoing Elective Surgery	Diagnosis	Wound problem (incl. Infection, dehiscence)	Skilled nursing facility				Odds Ratio (OR)	1.51	CI 1.2-1.89	1
78	Sacks	2015	Which Patients Require More Care after Hospital Discharge? An Analysis of Post-Acute Care Use among Elderly Patients Undergoing Elective Surgery	Diagnosis	Wound problem (incl. Infection, dehiscence)	Rehabilitation				Odds Ratio (OR)	1.58	CI 1.05-2.39	1
78	Sacks	2015	Which Patients Require More Care after Hospital Discharge? An Analysis of Post-Acute Care Use among Elderly Patients Undergoing Elective Surgery	Diagnosis	Wound problem (incl. Infection, dehiscence)	Home with support				Odds Ratio (OR)	1.25	CI 1.04-1.59	1
78	Sacks	2015	Which Patients Require More Care after Hospital Discharge? An Analysis of Post-Acute Care Use among Elderly Patients Undergoing Elective Surgery	Diagnosis	Wound problem (incl. Infection, dehiscence)	Rehabilitation				Odds Ratio (OR)	2.25	CI 1-.13-4.47	1
78	Sacks	2015	Which Patients Require More Care after Hospital Discharge? An Analysis of Post-Acute Care Use among Elderly Patients Undergoing Elective Surgery	Diagnosis	Wound problem (incl. Infection, dehiscence)	Home with support				Odds Ratio (OR)	0.26	CI 0.08-00.84	1
78	Sacks	2015	Which Patients Require More Care after Hospital Discharge? An Analysis of Post-Acute Care Use among Elderly Patients Undergoing Elective Surgery	Diagnosis	Wound problem (incl. Infection, dehiscence)	Skilled nursing facility				Odds Ratio (OR)	1.79	CI 1.3-2.46	1
78	Sacks	2015	Which Patients Require More Care after Hospital Discharge? An Analysis of Post-Acute Care Use among Elderly Patients Undergoing Elective Surgery	Diagnosis	Wound problem (incl. Infection, dehiscence)	Rehabilitation				Odds Ratio (OR)	1.89	CI 1.11-3.22	1
78	Sacks	2015	Which Patients Require More Care after Hospital Discharge? An Analysis of Post-Acute Care Use among Elderly Patients Undergoing Elective Surgery	Diagnosis	Wound problem (incl. Infection, dehiscence)	Skilled Nursing facility				Odds Ratio (OR)	4.32	CI 3.05-6.12	1
78	Sacks	2015	Which Patients Require More Care after Hospital Discharge? An Analysis of Post-Acute Care Use among Elderly Patients Undergoing Elective Surgery	Diagnosis	Wound problem (incl. Infection, dehiscence)	Rehabilitation				Odds Ratio (OR)	3.82	CI 2.16-6.75	1
78	Sacks	2015	Which Patients Require More Care after Hospital Discharge? An Analysis of Post-Acute Care Use among Elderly Patients Undergoing Elective Surgery	Diagnosis	Wound problem (incl. Infection, dehiscence)	Home with support				Odds Ratio (OR)	6.2	CI 4.71-8.16	1
78	Sacks	2015	Which Patients Require More Care after Hospital Discharge? An Analysis of Post-Acute Care Use among Elderly Patients Undergoing Elective Surgery	Diagnosis	Wound problem (incl. Infection, dehiscence)	Skilled nursing facility				Odds Ratio (OR)	2.48	CI 1.41-4.36	1
78	Sacks	2015	Which Patients Require More Care after Hospital Discharge? An Analysis of Post-Acute Care Use among Elderly Patients Undergoing Elective Surgery	Diagnosis	Wound problem (incl. Infection, dehiscence)	Rehabilitation				Odds Ratio (OR)	3.98	CI 1.99-7.97	1
78	Sacks	2015	Which Patients Require More Care after Hospital Discharge? An Analysis of Post-Acute Care Use among Elderly Patients Undergoing Elective Surgery	Diagnosis	Wound problem (incl. Infection, dehiscence)	Home with support				Odds Ratio (OR)	3.67	CI 2.22-6.05	1
78	Sacks	2015	Which Patients Require More Care after Hospital Discharge? An Analysis of Post-Acute Care Use among Elderly Patients Undergoing Elective Surgery	Diagnosis	Wound problem (incl. Infection, dehiscence)	Skilled nursing facility				Odds Ratio (OR)	6.87	CI 4.02-11.74	1
78	Sacks	2015	Which Patients Require More Care after Hospital Discharge? An Analysis of Post-Acute Care Use among Elderly Patients Undergoing Elective Surgery	Diagnosis	Wound problem (incl. Infection, dehiscence)	Rehabilitation				Odds Ratio (OR)	7.39	CI 3.69-14.82	1
78	Sacks	2015	Which Patients Require More Care after Hospital Discharge? An Analysis of Post-Acute Care Use among Elderly Patients Undergoing Elective Surgery	Diagnosis	Wound problem (incl. Infection, dehiscence)	Home with support				Odds Ratio (OR)	7.03	CI 4.36-11.33	1
78	Sacks	2015	Which Patients Require More Care after Hospital Discharge? An Analysis of Post-Acute Care Use among Elderly Patients Undergoing Elective Surgery	Diagnosis	Wound problem (incl. Infection, dehiscence)	Skilled nursing facility				Odds Ratio (OR)	2.29	CI 1.12-4.65	1
78	Sacks	2015	Which Patients Require More Care after Hospital Discharge? An Analysis of Post-Acute Care Use among Elderly Patients Undergoing Elective Surgery	Diagnosis	Wound problem (incl. Infection, dehiscence)	Skilled nursing facility				Odds Ratio (OR)	4.0	CI 1.76-9.09	1
78	Sacks	2015	Which Patients Require More Care after Hospital Discharge? An Analysis of Post-Acute Care Use among Elderly Patients Undergoing Elective Surgery	Diagnosis	Wound problem (incl. Infection, dehiscence)	Rehabilitation				Odds Ratio (OR)	5.49	CI 2.01-14.94	1
78	Sacks	2015	Which Patients Require More Care after Hospital Discharge? An Analysis of Post-Acute Care Use among Elderly Patients Undergoing Elective Surgery	Diagnosis	Wound problem (incl. Infection, dehiscence)	Home with support				Odds Ratio (OR)	3.61	CI 1.7-7.65	1
78	Sacks	2015	Which Patients Require More Care after Hospital Discharge? An Analysis of Post-Acute Care Use among Elderly Patients Undergoing Elective Surgery	Diagnosis	Wound problem (incl. Infection, dehiscence)	Skilled nursing facility				Odds Ratio (OR)	2.86	CI 1.09-7.5	1
78	Sacks	2015	Which Patients Require More Care after Hospital Discharge? An Analysis of Post-Acute Care Use among Elderly Patients Undergoing Elective Surgery	Diagnosis	Wound problem (incl. Infection, dehiscence)	Rehabilitation				Odds Ratio (OR)	7.45	CI 2.45-22.64	1
78	Sacks	2015	Which Patients Require More Care after Hospital Discharge? An Analysis of Post-Acute Care Use among Elderly Patients Undergoing Elective Surgery	Diagnosis	Wound problem (incl. Infection, dehiscence)	Skilled nursing facility				Odds Ratio (OR)	8.7	CI 1.73-43.85	1
78	Sacks	2015	Which Patients Require More Care after Hospital Discharge? An Analysis of Post-Acute Care Use among Elderly Patients Undergoing Elective Surgery	Diagnosis	Infectious disease	Skilled nursing facility				Odds Ratio (OR)	1.94	CI 1.3-2.89	1
78	Sacks	2015	Which Patients Require More Care after Hospital Discharge? An Analysis of Post-Acute Care Use among Elderly Patients Undergoing Elective Surgery	Diagnosis	Infectious disease	Rehabilitation				Odds Ratio (OR)	2.83	CI 1.65-4.85	1
78	Sacks	2015	Which Patients Require More Care after Hospital Discharge? An Analysis of Post-Acute Care Use among Elderly Patients Undergoing Elective Surgery	Diagnosis	Infectious disease	Home with support				Odds Ratio (OR)	1.54	CI 1.06-2.25	1
78	Sacks	2015	Which Patients Require More Care after Hospital Discharge? An Analysis of Post-Acute Care Use among Elderly Patients Undergoing Elective Surgery	Diagnosis	Infectious disease	Skilled nursing facility				Odds Ratio (OR)	3.63	CI 2.09-6.31	1
78	Sacks	2015	Which Patients Require More Care after Hospital Discharge? An Analysis of Post-Acute Care Use among Elderly Patients Undergoing Elective Surgery	Diagnosis	Cardiopulonary disease	Skilled nursing facility				Odds Ratio (OR)	4.09	CI 1.9-8.83	1
78	Sacks	2015	Which Patients Require More Care after Hospital Discharge? An Analysis of Post-Acute Care Use among Elderly Patients Undergoing Elective Surgery	Diagnosis	Cardiopulonary disease	Rehabilitation				Odds Ratio (OR)	5.0	CI 1.74-14.36	1
78	Sacks	2015	Which Patients Require More Care after Hospital Discharge? An Analysis of Post-Acute Care Use among Elderly Patients Undergoing Elective Surgery	Diagnosis	Cardiopulonary disease	Home with support				Odds Ratio (OR)	2.68	CI 1.31-5.49	1
78	Sacks	2015	Which Patients Require More Care after Hospital Discharge? An Analysis of Post-Acute Care Use among Elderly Patients Undergoing Elective Surgery	Diagnosis	Cardiopulonary disease	Skilled nursing facility				Odds Ratio (OR)	3.92	CI 2.58-5.95	1
78	Sacks	2015	Which Patients Require More Care after Hospital Discharge? An Analysis of Post-Acute Care Use among Elderly Patients Undergoing Elective Surgery	Diagnosis	Cardiopulonary disease	Rehabilitation				Odds Ratio (OR)	5.61	CI 3.26-9.63	1
78	Sacks	2015	Which Patients Require More Care after Hospital Discharge? An Analysis of Post-Acute Care Use among Elderly Patients Undergoing Elective Surgery	Diagnosis	Cardiopulonary disease	Home with support				Odds Ratio (OR)	2.20	CI 1.45-3.32	1
78	Sacks	2015	Which Patients Require More Care after Hospital Discharge? An Analysis of Post-Acute Care Use among Elderly Patients Undergoing Elective Surgery	Diagnosis	Cardiopulonary disease	Skilled nursing facility				Odds Ratio (OR)	5.50	CI 2.6-11.66	1
78	Sacks	2015	Which Patients Require More Care after Hospital Discharge? An Analysis of Post-Acute Care Use among Elderly Patients Undergoing Elective Surgery	Diagnosis	Cardiopulonary disease	Rehabilitation				Odds Ratio (OR)	4.11	CI 1.11-15.26	1
78	Sacks	2015	Which Patients Require More Care after Hospital Discharge? An Analysis of Post-Acute Care Use among Elderly Patients Undergoing Elective Surgery	Diagnosis	Cardiopulonary disease	Skilled nursing facility				Odds Ratio (OR)	5.32	CI 2.58-10.99	1
78	Sacks	2015	Which Patients Require More Care after Hospital Discharge? An Analysis of Post-Acute Care Use among Elderly Patients Undergoing Elective Surgery	Diagnosis	Cardiopulonary disease	Rehabilitation				Odds Ratio (OR)	7.03	CI 3.27-15.15	1
78	Sacks	2015	Which Patients Require More Care after Hospital Discharge? An Analysis of Post-Acute Care Use among Elderly Patients Undergoing Elective Surgery	Diagnosis	Cardiopulonary disease	Home with support				Odds Ratio (OR)	14.28	CI 5.89-34.61	1
78	Sacks	2015	Which Patients Require More Care after Hospital Discharge? An Analysis of Post-Acute Care Use among Elderly Patients Undergoing Elective Surgery	Diagnosis	Deep vein thrombosis	Skilled nursing facility				Odds Ratio (OR)	4.99	CI 2.54-9.82	1
78	Sacks	2015	Which Patients Require More Care after Hospital Discharge? An Analysis of Post-Acute Care Use among Elderly Patients Undergoing Elective Surgery	Diagnosis	Deep vein thrombosis	Rehabilitation				Odds Ratio (OR)	7.19	CI 3.13-16.51	1
78	Sacks	2015	Which Patients Require More Care after Hospital Discharge? An Analysis of Post-Acute Care Use among Elderly Patients Undergoing Elective Surgery	Diagnosis	Deep vein thrombosis	Home with support				Odds Ratio (OR)	2.42	CI 1.24-4.70	1
78	Sacks	2015	Which Patients Require More Care after Hospital Discharge? An Analysis of Post-Acute Care Use among Elderly Patients Undergoing Elective Surgery	Diagnosis	Deep vein thrombosis	Skilled nursing facility				Odds Ratio (OR)	9.94	CI 1.86-53.07	1
78	Sacks	2015	Which Patients Require More Care after Hospital Discharge? An Analysis of Post-Acute Care Use among Elderly Patients Undergoing Elective Surgery	Diagnosis	Deep vein thrombosis	Home with support				Odds Ratio (OR)	4.62	CI 1.27-16.80	1
78	Sacks	2015	Which Patients Require More Care after Hospital Discharge? An Analysis of Post-Acute Care Use among Elderly Patients Undergoing Elective Surgery	Diagnosis	Renal disease	Skilled nursing facility				Odds Ratio (OR)	2.29	CI 1.11-4.72	1
78	Sacks	2015	Which Patients Require More Care after Hospital Discharge? An Analysis of Post-Acute Care Use among Elderly Patients Undergoing Elective Surgery	Diagnosis	Renal disease	Skilled nursing facility				Odds Ratio (OR)	4.24	CI 1.63-11.05	1
78	Sacks	2015	Which Patients Require More Care after Hospital Discharge? An Analysis of Post-Acute Care Use among Elderly Patients Undergoing Elective Surgery	Diagnosis	Renal disease	Rehabilitation				Odds Ratio (OR)	4.28	CI 1.32-13.93	1
78	Sacks	2015	Which Patients Require More Care after Hospital Discharge? An Analysis of Post-Acute Care Use among Elderly Patients Undergoing Elective Surgery	Diagnosis	Renal disease	Home with support				Odds Ratio (OR)	21.98	CI 7.24-66.68	1
78	Sacks	2015	Which Patients Require More Care after Hospital Discharge? An Analysis of Post-Acute Care Use among Elderly Patients Undergoing Elective Surgery	Diagnosis	Infectious disease	Skilled nursing facility				Odds Ratio (OR)	1.76	CI 1.23-2.52	1
78	Sacks	2015	Which Patients Require More Care after Hospital Discharge? An Analysis of Post-Acute Care Use among Elderly Patients Undergoing Elective Surgery	Diagnosis	Infectious disease	Home with support				Odds Ratio (OR)	1.41	CI 1.02-1.96	1
78	Sacks	2015	Which Patients Require More Care after Hospital Discharge? An Analysis of Post-Acute Care Use among Elderly Patients Undergoing Elective Surgery	Diagnosis	Infectious disease	Home with support				Odds Ratio (OR)	1.61	CI 1.10-2.37	1
78	Sacks	2015	Which Patients Require More Care after Hospital Discharge? An Analysis of Post-Acute Care Use among Elderly Patients Undergoing Elective Surgery	Diagnosis	Infectious disease	Skilled nursing facility				Odds Ratio (OR)	4.14	CI 1.51-11.35	1
78	Sacks	2015	Which Patients Require More Care after Hospital Discharge? An Analysis of Post-Acute Care Use among Elderly Patients Undergoing Elective Surgery	Diagnosis	Infectious disease	Rehabilitation				Odds Ratio (OR)	11.6	CI 4.19-32.1	1
78	Sacks	2015	Which Patients Require More Care after Hospital Discharge? An Analysis of Post-Acute Care Use among Elderly Patients Undergoing Elective Surgery	Diagnosis	Cardiopulonary disease	Rehabilitation				Odds Ratio (OR)	4.31	CI 1.10-16.90	1
78	Sacks	2015	Which Patients Require More Care after Hospital Discharge? An Analysis of Post-Acute Care Use among Elderly Patients Undergoing Elective Surgery	Diagnosis	Infectious disease	Skilled nursing facility				Odds Ratio (OR)	2.01	CI 1.43-2.83	1
78	Sacks	2015	Which Patients Require More Care after Hospital Discharge? An Analysis of Post-Acute Care Use among Elderly Patients Undergoing Elective Surgery	Diagnosis	Infectious disease	Rehabilitation				Odds Ratio (OR)	2.94	CI 1.81-4.77	1
78	Sacks	2015	Which Patients Require More Care after Hospital Discharge? An Analysis of Post-Acute Care Use among Elderly Patients Undergoing Elective Surgery	Diagnosis	Infectious disease	Home with support				Odds Ratio (OR)	1.48	CI 1.08-2.04	1
78	Sacks	2015	Which Patients Require More Care after Hospital Discharge? An Analysis of Post-Acute Care Use among Elderly Patients Undergoing Elective Surgery	Diagnosis	Infectious disease	Skilled nursing facility				Odds Ratio (OR)	2.22	CI 1.26-3.91	1
78	Sacks	2015	Which Patients Require More Care after Hospital Discharge? An Analysis of Post-Acute Care Use among Elderly Patients Undergoing Elective Surgery	Diagnosis	Infectious disease	Rehabilitation				Odds Ratio (OR)	2.14	CI 1.06-4.35	1
78	Sacks	2015	Which Patients Require More Care after Hospital Discharge? An Analysis of Post-Acute Care Use among Elderly Patients Undergoing Elective Surgery	Diagnosis	Infectious disease	Home with support				Odds Ratio (OR)	2.00	CI 1.25-3.22	1
78	Sacks	2015	Which Patients Require More Care after Hospital Discharge? An Analysis of Post-Acute Care Use among Elderly Patients Undergoing Elective Surgery	Diagnosis	Infectious disease	Home with support				Odds Ratio (OR)	16.49	CI 5.85-46.5	1
78	Sacks	2015	Which Patients Require More Care after Hospital Discharge? An Analysis of Post-Acute Care Use among Elderly Patients Undergoing Elective Surgery	Demographic data	Age	Skilled nursing facility				Odds Ratio (OR)	3.76	CI 3.19-4.43	1
78	Sacks	2015	Which Patients Require More Care after Hospital Discharge? An Analysis of Post-Acute Care Use among Elderly Patients Undergoing Elective Surgery	Demographic data	Age	Rehabilitation				Odds Ratio (OR)	3.57	CI 2.61-4.89	1
78	Sacks	2015	Which Patients Require More Care after Hospital Discharge? An Analysis of Post-Acute Care Use among Elderly Patients Undergoing Elective Surgery	Demographic data	Age	Home with support				Odds Ratio (OR)	1.6	CI 1.43-1.78	1
78	Sacks	2015	Which Patients Require More Care after Hospital Discharge? An Analysis of Post-Acute Care Use among Elderly Patients Undergoing Elective Surgery	Demographic data	Age	Skilled nursing facility				Odds Ratio (OR)	4.83	CI 3.45-6.75	1
78	Sacks	2015	Which Patients Require More Care after Hospital Discharge? An Analysis of Post-Acute Care Use among Elderly Patients Undergoing Elective Surgery	Demographic data	Age	Rehabilitation				Odds Ratio (OR)	3.71	CI 2.16-6.38	1
78	Sacks	2015	Which Patients Require More Care after Hospital Discharge? An Analysis of Post-Acute Care Use among Elderly Patients Undergoing Elective Surgery	Demographic data	Age	Home with support				Odds Ratio (OR)	1.52	CI 1.27-1.82	1
78	Sacks	2015	Which Patients Require More Care after Hospital Discharge? An Analysis of Post-Acute Care Use among Elderly Patients Undergoing Elective Surgery	Demographic data	Age	Skilled nursing facility				Odds Ratio (OR)	3.86	CI 2.79-5.35	1
78	Sacks	2015	Which Patients Require More Care after Hospital Discharge? An Analysis of Post-Acute Care Use among Elderly Patients Undergoing Elective Surgery	Demographic data	Age	Rehabilitation				Odds Ratio (OR)	4.69	CI 2.82-7.8	1
78	Sacks	2015	Which Patients Require More Care after Hospital Discharge? An Analysis of Post-Acute Care Use among Elderly Patients Undergoing Elective Surgery	Demographic data	Age	Home with support				Odds Ratio (OR)	1.91	CI 1.47-2.49	1
78	Sacks	2015	Which Patients Require More Care after Hospital Discharge? An Analysis of Post-Acute Care Use among Elderly Patients Undergoing Elective Surgery	Demographic data	Age	Skilled nursing facility				Odds Ratio (OR)	16.79	CI 13.74-20.53	1
78	Sacks	2015	Which Patients Require More Care after Hospital Discharge? An Analysis of Post-Acute Care Use among Elderly Patients Undergoing Elective Surgery	Demographic data	Age	Rehabilitation				Odds Ratio (OR)	8.19	CI 5.49-12.21	1
78	Sacks	2015	Which Patients Require More Care after Hospital Discharge? An Analysis of Post-Acute Care Use among Elderly Patients Undergoing Elective Surgery	Demographic data	Age	Home with support				Odds Ratio (OR)	3.2	CI 2.71-3.78	1
78	Sacks	2015	Which Patients Require More Care after Hospital Discharge? An Analysis of Post-Acute Care Use among Elderly Patients Undergoing Elective Surgery	Demographic data	Age	Skilled nursing facility				Odds Ratio (OR)	10.05	CI 5.76-17.54	1
78	Sacks	2015	Which Patients Require More Care after Hospital Discharge? An Analysis of Post-Acute Care Use among Elderly Patients Undergoing Elective Surgery	Demographic data	Age	Rehabilitation				Odds Ratio (OR)	9.29	CI 3.80-22.72	1
78	Sacks	2015	Which Patients Require More Care after Hospital Discharge? An Analysis of Post-Acute Care Use among Elderly Patients Undergoing Elective Surgery	Demographic data	Age	Skilled nursing facility				Odds Ratio (OR)	8.89	CI 4.96-15.92	1
78	Sacks	2015	Which Patients Require More Care after Hospital Discharge? An Analysis of Post-Acute Care Use among Elderly Patients Undergoing Elective Surgery	Demographic data	Age	Rehabilitation				Odds Ratio (OR)	6.28	CI 2.13-18.51	1
78	Sacks	2015	Which Patients Require More Care after Hospital Discharge? An Analysis of Post-Acute Care Use among Elderly Patients Undergoing Elective Surgery	Demographic data	Age	Home with support				Odds Ratio (OR)	2.23	CI 1.24-4.04	1
78	Sacks	2015	Which Patients Require More Care after Hospital Discharge? An Analysis of Post-Acute Care Use among Elderly Patients Undergoing Elective Surgery	Demographic data	Sex (male)	Skilled nursing facility				Odds Ratio (OR)	0.56	CI 0.49-0.64	1
78	Sacks	2015	Which Patients Require More Care after Hospital Discharge? An Analysis of Post-Acute Care Use among Elderly Patients Undergoing Elective Surgery	Demographic data	Sex (male)	Home with support				Odds Ratio (OR)	0.75	CI 0.68-0.83	1
78	Sacks	2015	Which Patients Require More Care after Hospital Discharge? An Analysis of Post-Acute Care Use among Elderly Patients Undergoing Elective Surgery	Demographic data	Sex (male)	Skilled nursing facility				Odds Ratio (OR)	0.68	CI 0.49-0.95	1
78	Sacks	2015	Which Patients Require More Care after Hospital Discharge? An Analysis of Post-Acute Care Use among Elderly Patients Undergoing Elective Surgery	Demographic data	Sex (male)	Skilled nursing facility				Odds Ratio (OR)	0.44	CI 0.32-0.60	1
78	Sacks	2015	Which Patients Require More Care after Hospital Discharge? An Analysis of Post-Acute Care Use among Elderly Patients Undergoing Elective Surgery	ADL	ADL dependency no specific score	Skilled nursing facility				Odds Ratio (OR)	4.68	CI 3.7-5.92	1
78	Sacks	2015	Which Patients Require More Care after Hospital Discharge? An Analysis of Post-Acute Care Use among Elderly Patients Undergoing Elective Surgery	ADL	ADL dependency no specific score	Rehabilitation				Odds Ratio (OR)	4.69	CI 3.23-6.81	1
78	Sacks	2015	Which Patients Require More Care after Hospital Discharge? An Analysis of Post-Acute Care Use among Elderly Patients Undergoing Elective Surgery	ADL	ADL dependency no specific score	Home with support				Odds Ratio (OR)	1.91	CI 1.50-2.43	1
78	Sacks	2015	Which Patients Require More Care after Hospital Discharge? An Analysis of Post-Acute Care Use among Elderly Patients Undergoing Elective Surgery	ADL	ADL dependency no specific score	Skilled nursing facility				Odds Ratio (OR)	6.05	CI 2.66-13.76	1
78	Sacks	2015	Which Patients Require More Care after Hospital Discharge? An Analysis of Post-Acute Care Use among Elderly Patients Undergoing Elective Surgery	ADL	ADL dependency no specific score	Rehabilitation				Odds Ratio (OR)	10.25	CI 2.78-37.83	1
78	Sacks	2015	Which Patients Require More Care after Hospital Discharge? An Analysis of Post-Acute Care Use among Elderly Patients Undergoing Elective Surgery	ADL	ADL dependency no specific score	Home with support				Odds Ratio (OR)	2.85	CI 1.3-6.23	1
78	Sacks	2015	Which Patients Require More Care after Hospital Discharge? An Analysis of Post-Acute Care Use among Elderly Patients Undergoing Elective Surgery	ADL	ADL dependency no specific score	Skilled nursing facility				Odds Ratio (OR)	4.86	CI 1.92-12.28	1
78	Sacks	2015	Which Patients Require More Care after Hospital Discharge? An Analysis of Post-Acute Care Use among Elderly Patients Undergoing Elective Surgery	ADL	ADL dependency no specific score	Home with support				Odds Ratio (OR)	2.74	CI 1.29-5.82	1
79	Alexander	2016	Skilled care utilization after abdominal and pelvic cancer surgery in older patients	Demographic data	Age	Skilled nursing facility	Home with support			Odds Ratio (OR)	1.058	p=.01	1
79	Alexander	2016	Skilled care utilization after abdominal and pelvic cancer surgery in older patients	Cognitive impairment	Confusion Assessment Method (CAM)	Skilled nursing facility	Home with support			Odds Ratio (OR)	2.213	p=.004	1
79	Alexander	2016	Skilled care utilization after abdominal and pelvic cancer surgery in older patients	Hospitalization data	Cut-to-suture time	Skilled nursing facility	Home with support			Odds Ratio (OR)	1.004	p<.001	1
79	Alexander	2016	Skilled care utilization after abdominal and pelvic cancer surgery in older patients	ADL	Katz Score	Skilled nursing facility	Home with support			Odds Ratio (OR)	2.242	p=.001	1
80	Baek	2016	Frailty as a Predictor of Acute Kidney Injury in Hospitalized Elderly Patients: A Single Center, Retrospective Cohort Study	Frailty	Frailty Index (FI)	Nursing home				Other: Hazard ratio (HR)	1.551	p<.001	1
81	Bellelli	2016	The Effect of an Impaired Arousal on Short- and Long-Term Mortality of Elderly Patients Admitted to an Acute Geriatric Uni	Cognitive impairment	Modified Richmond Agitation and Sedation Scale (m-RASS)	Nursing home				Odds Ratio (OR)	1.75	p=.004	1
82	Chauhan	2016	Quantitative increase in frailty is associated with diminished survival after transcatheter aortic valve replacement	Procedure	Vascular surgery	Rehabilitation	Acute care hospital			Odds Ratio (OR)	2.06	p=.016	1
82	Chauhan	2016	Quantitative increase in frailty is associated with diminished survival after transcatheter aortic valve replacement	Frailty	Frailty Index (FI)	Rehabilitation	Acute care hospital			Odds Ratio (OR)	13.1	p=.001	1
82	Chauhan	2016	Quantitative increase in frailty is associated with diminished survival after transcatheter aortic valve replacement	Demographic data	Age	Rehabilitation	Acute care hospital			Odds Ratio (OR)	1.07	p=.008	1
82	Chauhan	2016	Quantitative increase in frailty is associated with diminished survival after transcatheter aortic valve replacement	Demographic data	Sex (male)	Rehabilitation	Acute care hospital			Odds Ratio (OR)	0.48	p=.015	0
83	Cooper	2016	Comparison of Frailty Measures as Predictors of Outcomes After Orthopedic Surgery	Frailty	Fried frailty scale	Skilled nursing facility	Nursing home	Rehabilitation		Risk Ratio (RR)	2.3	CI 1.4-3.7	1
83	Cooper	2016	Comparison of Frailty Measures as Predictors of Outcomes After Orthopedic Surgery	Frailty	Frailty Index (FI)	Skilled nursing facility	Nursing home	Rehabilitation		Risk Ratio (RR)	1.9	CI 1.4-2.5	1
84	Drazin	2016	Scoliosis surgery in the elderly: Complications, readmissions, reoperations and mortality	Demographic data	Age	Home						p=.0011	1
84	Drazin	2016	Scoliosis surgery in the elderly: Complications, readmissions, reoperations and mortality	Demographic data	Age	Skilled nursing facility						p=.0011	1
85	Gibson	2016	Assessment of Mortality Risk in Elderly Persons with Obstructive Sleep Apnea Diagnosed with Pneumonia	Diagnosis	Cardiopulonary disease	Home						p<.0001	0
86	Hodgman	2016	Creation of a decision aid for goal setting after geriatric burns: a study from the prognostic assessment of life and limitations after trauma in the elderly [PALLIATE] consortium	Disease severity	Baux Score	Skilled nursing facility	Nursing home	Rehabilitation				p<.0001	1
86	Hodgman	2016	Creation of a decision aid for goal setting after geriatric burns: a study from the prognostic assessment of life and limitations after trauma in the elderly [PALLIATE] consortium	Disease severity	Baux Score	Home						p<.0001	1
87	Kim	2016	Self-reported Mobility in Older Patients Predicts Early Postoperative Outcomes after Elective Noncardiac Surgery	Vital signs	Preoperative pain score	Nursing home				Odds Ratio (OR)	0.83	CI 0.70-0.99	0
87	Kim	2016	Self-reported Mobility in Older Patients Predicts Early Postoperative Outcomes after Elective Noncardiac Surgery	Mobility	Mobility Assessment Tool-short form (MAT-sf)	Nursing home				Odds Ratio (OR)	2.01	p=.02	1
87	Kim	2016	Self-reported Mobility in Older Patients Predicts Early Postoperative Outcomes after Elective Noncardiac Surgery	Frailty	Fried frailty scale	Nursing home				Odds Ratio (OR)	3.11	p=-05	1
87	Kim	2016	Self-reported Mobility in Older Patients Predicts Early Postoperative Outcomes after Elective Noncardiac Surgery	Demographic data	Age	Nursing home				Odds Ratio (OR)	1.15	CI 1.05-1.27	1
88	Liu	2016	Association Between Hospital Admission Risk Profile Score and Skilled Nursing or Acute Rehabilitation Facility Discharges in Hospitalized Older Adults	Multidimensional scores	Hospital Admission Risk Profile (HARP)	Skilled nursing facility	Early rehabilitation	Assisted living		Odds Ratio (OR)	2.21	CI 1.29-3.78	1
88	Liu	2016	Association Between Hospital Admission Risk Profile Score and Skilled Nursing or Acute Rehabilitation Facility Discharges in Hospitalized Older Adults	Multidimensional scores	Hospital Admission Risk Profile (HARP)	Skilled nursing facility	Early rehabilitation	Assisted living		Odds Ratio (OR)	4.58	CI 2.42-8.66	1
89	McRae	2016	Frailty and Geriatric Syndromes in Vascular Surgical Ward Patients	Frailty	Frailty score including deficits in ADL, Cognition or Nutrition	Nursing home	Rehabilitation	Acute care hospital		Odds Ratio (OR)	4.2	p=.02	1
89	McRae	2016	Frailty and Geriatric Syndromes in Vascular Surgical Ward Patients	Diagnosis	Diabetes mellitus	Nursing home	Rehabilitation	Acute care hospital		Odds Ratio (OR)	5.5	p=.01	1
89	McRae	2016	Frailty and Geriatric Syndromes in Vascular Surgical Ward Patients	Hospitalization data	Emergency admission	Nursing home	Rehabilitation	Acute care hospital		Odds Ratio (OR)	5.3	p=.02	1
90	Adogwa	2017	Early Ambulation Decreases Length of Hospital Stay, Peri-Operative Complications and Improves Functional Outcomes in Elderly Patients Undergoing Surgery for Correction of Adult Degenerative Scoliosis	Mobility	Mobility no specific score	Home						p=.01	1
90	Adogwa	2017	Early Ambulation Decreases Length of Hospital Stay, Peri-Operative Complications and Improves Functional Outcomes in Elderly Patients Undergoing Surgery for Correction of Adult Degenerative Scoliosis	Mobility	Mobility no specific score	Skilled nursing facility						p=.01	1
90	Adogwa	2017	Early Ambulation Decreases Length of Hospital Stay, Peri-Operative Complications and Improves Functional Outcomes in Elderly Patients Undergoing Surgery for Correction of Adult Degenerative Scoliosis	Mobility	Mobility no specific score	Early rehabilitation						p<.01	1
91	Bekelis	2017	Comparison of clipping and coiling in elderly patients with unruptured cerebral aneurysms	Procedure	Neurosurgery	Skilled nursing facility	Nursing home	Rehabilitation		Odds Ratio (OR)	6.39	p<.0001	1
92	Cheung	2017	A prospective cohort study of older surgical inpatients examining the prevalence and implications of frailty	Frailty	Edmonton Frail Scale (EFS)	Nursing home						p=.04	1
93	Gleason	2017	FRAIL Questionnaire Screening Tool and Short-Term Outcomes in Geriatric Fracture Patients	Frailty	FRAIL scale (FS)	Home						p=.01	1
94	Hubbard	2017	Frailty status at admission to hospital predicts multiple adverse outcomes	Frailty	Frailty Index (FI)	Nursing home				Odds Ratio (OR)	1.31	CI 1.10-1.57	1
95	Jawa	2017	Spinal Fractures in Older Adult Patients Admitted After Low-Level Falls: 10-Year Incidence and Outcomes	Diagnosis	Injury or fracture abdomen, lower back, spine and pelvic	Early rehabilitation	Rehabilitation					p<.001	1
95	Jawa	2017	Spinal Fractures in Older Adult Patients Admitted After Low-Level Falls: 10-Year Incidence and Outcomes	Diagnosis	Injury or fracture abdomen, lower back, spine and pelvic	Home						p<.001	0
96	Joseph	2017	Redefining the association between old age and poor outcomes after trauma: The impact of frailty syndrome	Frailty	Trauma-Specific Frailty Index (TSFI)	Home						p=.01	1
96	Joseph	2017	Redefining the association between old age and poor outcomes after trauma: The impact of frailty syndrome	Frailty	Trauma-Specific Frailty Index (TSFI)	Rehabilitation						p=.01	1
96	Joseph	2017	Redefining the association between old age and poor outcomes after trauma: The impact of frailty syndrome	Frailty	Trauma-Specific Frailty Index (TSFI)	Skilled nursing facility						p=.001	1
97	Khan	2017	The impact of Glasgow Coma Scaleeage prognosis score on geriatric traumatic brain injury outcomes	Disease severity	Glasgow Coma Scale (GCS) age prognosis (GAP) score (>12)	Skilled nursing facility	Rehabilitation					p<.001	1
98	McIsaac	2017	The Association of Frailty With Outcomes and Resource Use After Emergency General Surgery: A Population-Based Cohort Study	Frailty	Johns Hopkins Adjusted Clinical Groups (ACG) frailty defining diagnoses indicator	Nursing home				Odds Ratio (OR)	5.82	p<.0001	1
99	Mitchell	2017	Risk factors associated with residential aged care, respite and transitional aged care admission for older people following an injury-related hospitalisation	Social support	Living alone/with companion	Nursing home				Odds Ratio (OR)	0.73	p<.0001	0
99	Mitchell	2017	Risk factors associated with residential aged care, respite and transitional aged care admission for older people following an injury-related hospitalisation	Social support	Caregiver support	Nursing home				Odds Ratio (OR)	0.47	p<.0001	0
99	Mitchell	2017	Risk factors associated with residential aged care, respite and transitional aged care admission for older people following an injury-related hospitalisation	Social support	Living alone/with companion	Nursing home				Odds Ratio (OR)	0.81	p<.0001	0
99	Mitchell	2017	Risk factors associated with residential aged care, respite and transitional aged care admission for older people following an injury-related hospitalisation	Social support	Caregiver support	Nursing home				Odds Ratio (OR)	0.74	p<.0001	0
99	Mitchell	2017	Risk factors associated with residential aged care, respite and transitional aged care admission for older people following an injury-related hospitalisation	Social support	Living alone/with companion	Other hospital				Odds Ratio (OR)	1.12	p<.01	1
99	Mitchell	2017	Risk factors associated with residential aged care, respite and transitional aged care admission for older people following an injury-related hospitalisation	Social support	Caregiver support	Other hospital				Odds Ratio (OR)	0.68	p<.0001	0
99	Mitchell	2017	Risk factors associated with residential aged care, respite and transitional aged care admission for older people following an injury-related hospitalisation	Multimorbidity	Charlson Comorbidity Index (CCI)	Nursing home				Odds Ratio (OR)	1.52	p<.0001	1
99	Mitchell	2017	Risk factors associated with residential aged care, respite and transitional aged care admission for older people following an injury-related hospitalisation	Multimorbidity	Charlson Comorbidity Index (CCI)	Nursing home				Odds Ratio (OR)	1.99	p<.0001	1
99	Mitchell	2017	Risk factors associated with residential aged care, respite and transitional aged care admission for older people following an injury-related hospitalisation	Multimorbidity	Charlson Comorbidity Index (CCI)	Nursing home				Odds Ratio (OR)	2.62	p<.0001	1
99	Mitchell	2017	Risk factors associated with residential aged care, respite and transitional aged care admission for older people following an injury-related hospitalisation	Multimorbidity	Charlson Comorbidity Index (CCI)	Nursing home				Odds Ratio (OR)	1.13	p<.001	1
99	Mitchell	2017	Risk factors associated with residential aged care, respite and transitional aged care admission for older people following an injury-related hospitalisation	Multimorbidity	Charlson Comorbidity Index (CCI)	Nursing home				Odds Ratio (OR)	1.24	p<.001	1
99	Mitchell	2017	Risk factors associated with residential aged care, respite and transitional aged care admission for older people following an injury-related hospitalisation	Multimorbidity	Charlson Comorbidity Index (CCI)	Other hospital				Odds Ratio (OR)	1.13	p<.01	1
99	Mitchell	2017	Risk factors associated with residential aged care, respite and transitional aged care admission for older people following an injury-related hospitalisation	Mobility	Falls	Nursing home				Odds Ratio (OR)	1.74	p<.0001	1
99	Mitchell	2017	Risk factors associated with residential aged care, respite and transitional aged care admission for older people following an injury-related hospitalisation	Mobility	Mobility no specific score	Nursing home				Odds Ratio (OR)	1.44	p<.0001	1
99	Mitchell	2017	Risk factors associated with residential aged care, respite and transitional aged care admission for older people following an injury-related hospitalisation	Mobility	Falls	Nursing home				Odds Ratio (OR)	1.3	p<.0001	1
99	Mitchell	2017	Risk factors associated with residential aged care, respite and transitional aged care admission for older people following an injury-related hospitalisation	Mobility	Mobility no specific score	Nursing home				Odds Ratio (OR)	1.48	p<.0001	1
99	Mitchell	2017	Risk factors associated with residential aged care, respite and transitional aged care admission for older people following an injury-related hospitalisation	Mobility	Falls	Other hospital				Odds Ratio (OR)	1.21	p<.01	1
99	Mitchell	2017	Risk factors associated with residential aged care, respite and transitional aged care admission for older people following an injury-related hospitalisation	Mobility	Mobility no specific score	Other hospital				Odds Ratio (OR)	1.33	p<.0001	1
99	Mitchell	2017	Risk factors associated with residential aged care, respite and transitional aged care admission for older people following an injury-related hospitalisation	IADL	IADL no specific score	Nursing home				Odds Ratio (OR)	1.61	p<.0001	1
99	Mitchell	2017	Risk factors associated with residential aged care, respite and transitional aged care admission for older people following an injury-related hospitalisation	IADL	IADL no specific score	Nursing home				Odds Ratio (OR)	1.15	p=.05	1
99	Mitchell	2017	Risk factors associated with residential aged care, respite and transitional aged care admission for older people following an injury-related hospitalisation	IADL	IADL no specific score	Nursing home				Odds Ratio (OR)	1.25	p<.0001	1
99	Mitchell	2017	Risk factors associated with residential aged care, respite and transitional aged care admission for older people following an injury-related hospitalisation	IADL	IADL no specific score	Nursing home				Odds Ratio (OR)	1.42	p<.0001	1
99	Mitchell	2017	Risk factors associated with residential aged care, respite and transitional aged care admission for older people following an injury-related hospitalisation	IADL	IADL no specific score	Nursing home				Odds Ratio (OR)	0.17	p<.0001	0
99	Mitchell	2017	Risk factors associated with residential aged care, respite and transitional aged care admission for older people following an injury-related hospitalisation	IADL	IADL no specific score	Nursing home				Odds Ratio (OR)	0.91	p<.001	0
99	Mitchell	2017	Risk factors associated with residential aged care, respite and transitional aged care admission for older people following an injury-related hospitalisation	IADL	IADL no specific score	Nursing home				Odds Ratio (OR)	1.29	p<.0001	1
99	Mitchell	2017	Risk factors associated with residential aged care, respite and transitional aged care admission for older people following an injury-related hospitalisation	IADL	IADL no specific score	Nursing home				Odds Ratio (OR)	1.28	p<.0001	1
99	Mitchell	2017	Risk factors associated with residential aged care, respite and transitional aged care admission for older people following an injury-related hospitalisation	IADL	IADL no specific score	Nursing home				Odds Ratio (OR)	1.5	p<.0001	1
99	Mitchell	2017	Risk factors associated with residential aged care, respite and transitional aged care admission for older people following an injury-related hospitalisation	IADL	IADL no specific score	Nursing home				Odds Ratio (OR)	1.18	p<.0001	1
99	Mitchell	2017	Risk factors associated with residential aged care, respite and transitional aged care admission for older people following an injury-related hospitalisation	IADL	IADL no specific score	Nursing home				Odds Ratio (OR)	0.48	p<.0001	0
99	Mitchell	2017	Risk factors associated with residential aged care, respite and transitional aged care admission for older people following an injury-related hospitalisation	IADL	IADL no specific score	Nursing home				Odds Ratio (OR)	1.1	p=.05	1
99	Mitchell	2017	Risk factors associated with residential aged care, respite and transitional aged care admission for older people following an injury-related hospitalisation	IADL	IADL no specific score	Other hospital				Odds Ratio (OR)	0.62	p<.0001	0
99	Mitchell	2017	Risk factors associated with residential aged care, respite and transitional aged care admission for older people following an injury-related hospitalisation	IADL	IADL no specific score	Other hospital				Odds Ratio (OR)	0.71	p<.0001	0
99	Mitchell	2017	Risk factors associated with residential aged care, respite and transitional aged care admission for older people following an injury-related hospitalisation	IADL	IADL no specific score	Other hospital				Odds Ratio (OR)	0.79	p<.0001	0
99	Mitchell	2017	Risk factors associated with residential aged care, respite and transitional aged care admission for older people following an injury-related hospitalisation	Diagnosis	Upper extremity fracture	Nursing home				Odds Ratio (OR)	0.75	p<.0001	0
99	Mitchell	2017	Risk factors associated with residential aged care, respite and transitional aged care admission for older people following an injury-related hospitalisation	Diagnosis	Hip fracture	Nursing home				Odds Ratio (OR)	1.51	p<.0001	1
99	Mitchell	2017	Risk factors associated with residential aged care, respite and transitional aged care admission for older people following an injury-related hospitalisation	Diagnosis	Lower extremity fracture other than hip fracture	Nursing home				Odds Ratio (OR)	0.68	p<.0001	0
99	Mitchell	2017	Risk factors associated with residential aged care, respite and transitional aged care admission for older people following an injury-related hospitalisation	Diagnosis	Injury or fracture abdomen, lower back, spine and pelvic	Nursing home				Odds Ratio (OR)	1.27	p<.0001	1
99	Mitchell	2017	Risk factors associated with residential aged care, respite and transitional aged care admission for older people following an injury-related hospitalisation	Diagnosis	Upper extremity fracture	Nursing home				Odds Ratio (OR)	1.52	p<.0001	1
99	Mitchell	2017	Risk factors associated with residential aged care, respite and transitional aged care admission for older people following an injury-related hospitalisation	Diagnosis	Upper extremity fracture	Nursing home				Odds Ratio (OR)	1.28	p<.001	1
99	Mitchell	2017	Risk factors associated with residential aged care, respite and transitional aged care admission for older people following an injury-related hospitalisation	Diagnosis	Lower extremity fracture other than hip fracture	Nursing home				Odds Ratio (OR)	1.24	p<.01	1
99	Mitchell	2017	Risk factors associated with residential aged care, respite and transitional aged care admission for older people following an injury-related hospitalisation	Diagnosis	Injury or fracture abdomen, lower back, spine and pelvic	Other hospital				Odds Ratio (OR)	2.03	p<.0001	1
99	Mitchell	2017	Risk factors associated with residential aged care, respite and transitional aged care admission for older people following an injury-related hospitalisation	Diagnosis	Upper extremity fracture	Other hospital				Odds Ratio (OR)	2.31	p<.0001	1
99	Mitchell	2017	Risk factors associated with residential aged care, respite and transitional aged care admission for older people following an injury-related hospitalisation	Diagnosis	Upper extremity fracture	Other hospital				Odds Ratio (OR)	1.46	p<.0001	1
99	Mitchell	2017	Risk factors associated with residential aged care, respite and transitional aged care admission for older people following an injury-related hospitalisation	Diagnosis	Hip fracture	Other hospital				Odds Ratio (OR)	1.75	p<.0001	1
99	Mitchell	2017	Risk factors associated with residential aged care, respite and transitional aged care admission for older people following an injury-related hospitalisation	Diagnosis	Lower extremity fracture other than hip fracture	Other hospital				Odds Ratio (OR)	1.87	p<.0001	1
99	Mitchell	2017	Risk factors associated with residential aged care, respite and transitional aged care admission for older people following an injury-related hospitalisation	Demographic data	Age	Nursing home				Odds Ratio (OR)	1.6	p<.0001	1
99	Mitchell	2017	Risk factors associated with residential aged care, respite and transitional aged care admission for older people following an injury-related hospitalisation	Demographic data	Age	Nursing home				Odds Ratio (OR)	2.28	p<.0001	1
99	Mitchell	2017	Risk factors associated with residential aged care, respite and transitional aged care admission for older people following an injury-related hospitalisation	Demographic data	Age	Nursing home				Odds Ratio (OR)	3.55	p<.0001	1
99	Mitchell	2017	Risk factors associated with residential aged care, respite and transitional aged care admission for older people following an injury-related hospitalisation	Demographic data	Sex (female)	Nursing home				Odds Ratio (OR)	1.06	p=.05	1
99	Mitchell	2017	Risk factors associated with residential aged care, respite and transitional aged care admission for older people following an injury-related hospitalisation	Demographic data	Age	Nursing home				Odds Ratio (OR)	1.58	p<.0001	1
99	Mitchell	2017	Risk factors associated with residential aged care, respite and transitional aged care admission for older people following an injury-related hospitalisation	Demographic data	Age	Nursing home				Odds Ratio (OR)	2.1	p<.0001	1
99	Mitchell	2017	Risk factors associated with residential aged care, respite and transitional aged care admission for older people following an injury-related hospitalisation	Demographic data	Age	Other hospital				Odds Ratio (OR)	1.44	p<.001	1
99	Mitchell	2017	Risk factors associated with residential aged care, respite and transitional aged care admission for older people following an injury-related hospitalisation	Demographic data	Sex (female)	Other hospital				Odds Ratio (OR)	1.38	p<.0001	1
99	Mitchell	2017	Risk factors associated with residential aged care, respite and transitional aged care admission for older people following an injury-related hospitalisation	Cognitive impairment	Dementia diagnosis	Nursing home				Odds Ratio (OR)	4.36	p<.0001	1
99	Mitchell	2017	Risk factors associated with residential aged care, respite and transitional aged care admission for older people following an injury-related hospitalisation	Cognitive impairment	Dementia diagnosis	Nursing home				Odds Ratio (OR)	2.37	p<.0001	1
99	Mitchell	2017	Risk factors associated with residential aged care, respite and transitional aged care admission for older people following an injury-related hospitalisation	Cognitive impairment	Dementia diagnosis	Other hospital				Odds Ratio (OR)	0.6	p<.0001	0
99	Mitchell	2017	Risk factors associated with residential aged care, respite and transitional aged care admission for older people following an injury-related hospitalisation	Hospitalization data	Length of stay	Nursing home				Odds Ratio (OR)	0.25	p<.0001	0
99	Mitchell	2017	Risk factors associated with residential aged care, respite and transitional aged care admission for older people following an injury-related hospitalisation	Hospitalization data	Length of stay	Nursing home				Odds Ratio (OR)	0.41	p<.0001	0
99	Mitchell	2017	Risk factors associated with residential aged care, respite and transitional aged care admission for older people following an injury-related hospitalisation	Hospitalization data	Length of stay	Other hospital				Odds Ratio (OR)	0.68	p<.0001	0
99	Mitchell	2017	Risk factors associated with residential aged care, respite and transitional aged care admission for older people following an injury-related hospitalisation	ADL	Problems personal hygiene	Nursing home				Odds Ratio (OR)	1.52	p<.0001	1
99	Mitchell	2017	Risk factors associated with residential aged care, respite and transitional aged care admission for older people following an injury-related hospitalisation	ADL	Problems personal hygiene	Nursing home				Odds Ratio (OR)	1.59	p<.0001	1
99	Mitchell	2017	Risk factors associated with residential aged care, respite and transitional aged care admission for older people following an injury-related hospitalisation	ADL	Problems personal hygiene	Other hospital				Odds Ratio (OR)	2.05	p<.0001	1
100	Pelavski	2017	Mortality, Geriatric, and Nongeriatric Surgical Risk Factors Among the Eldest Old: A Prospective Observational Study	Mobility	Gait speed	Nursing home	Home with support			Odds Ratio (OR)	2.5	p=.04	1
100	Pelavski	2017	Mortality, Geriatric, and Nongeriatric Surgical Risk Factors Among the Eldest Old: A Prospective Observational Study	Disease severity	Johns Hopkins surgical criteria	Nursing home	Home with support			Odds Ratio (OR)	3.2	p<.01	1
100	Pelavski	2017	Mortality, Geriatric, and Nongeriatric Surgical Risk Factors Among the Eldest Old: A Prospective Observational Study	Diagnosis	Hypertension	Nursing home	Home with support			Odds Ratio (OR)	2.9	p=.04	1
101	Rajaee	2017	Increasing Use of Reverse Total Shoulder Arthroplasty for Proximal Humerus Fractures in Elderly Patients	Procedure	Orthopedic/Trauma surgery	Skilled nursing facility				Odds Ratio (OR)	1.28	p=.028	1
101	Rajaee	2017	Increasing Use of Reverse Total Shoulder Arthroplasty for Proximal Humerus Fractures in Elderly Patients	Procedure	Orthopedic/Trauma surgery	Skilled nursing facility				Odds Ratio (OR)	0.75	p=.027	0
102	Romero-Ortuno	2017	The Association of Geriatric Syndromes with Hospital Outcomes	Frailty	Clinical Frailty Scale (CFS)	Nursing home				Odds Ratio (OR)	2.56	p<.001	1
102	Romero-Ortuno	2017	The Association of Geriatric Syndromes with Hospital Outcomes	Demographic data	Age	Nursing home				Odds Ratio (OR)	1.03	p<.001	1
102	Romero-Ortuno	2017	The Association of Geriatric Syndromes with Hospital Outcomes	Demographic data	Sex (female)	Nursing home				Odds Ratio (OR)	1.4	p<.001	1
102	Romero-Ortuno	2017	The Association of Geriatric Syndromes with Hospital Outcomes	Cognitive impairment	Delirium diagnosis	Nursing home				Odds Ratio (OR)	1.93	p<.001	1
102	Romero-Ortuno	2017	The Association of Geriatric Syndromes with Hospital Outcomes	Cognitive impairment	Dementia diagnosis	Nursing home				Odds Ratio (OR)	2.51	p<.001	1
102	Romero-Ortuno	2017	The Association of Geriatric Syndromes with Hospital Outcomes	Hospitalization data	Admission to geriatrics	Nursing home				Odds Ratio (OR)	1.9	p<.001	1
103	Adogwa	2018	Independent Association Between Preoperative Cognitive Status and Discharge Location After Surgery: A Strategy to Reduce Resource Use After Surgery for Deformity	Mobility	Mobility no specific score	Skilled nursing facility	Early rehabilitation			Odds Ratio (OR)	7.14	p=.03	1
103	Adogwa	2018	Independent Association Between Preoperative Cognitive Status and Discharge Location After Surgery: A Strategy to Reduce Resource Use After Surgery for Deformity	Diagnosis	Deep vein thrombosis	Skilled nursing facility	Early rehabilitation			Odds Ratio (OR)	12.49	p=.02	1
103	Adogwa	2018	Independent Association Between Preoperative Cognitive Status and Discharge Location After Surgery: A Strategy to Reduce Resource Use After Surgery for Deformity	Cognitive impairment	Saint Louis University mental status (SLUMS)	Skilled nursing facility	Early rehabilitation			Odds Ratio (OR)	3.93	p=.02	1
104	Arshi	2018	Predictors and Sequelae of Postoperative Delirium in Geriatric Hip Fracture Patients	Cognitive impairment	Delirium diagnosis	Nursing home				Odds Ratio (OR)	1.65	p<.001	1
105	Black	2018	Determining discharge destination in geriatric evaluation and management units: Is progressive goal attainment a better early indicator of discharge destination than improvement in functional independence measure scores?	ADL	Functional Independence Measure (FIM)	Home	Assisted living			Odds Ratio (OR)	0.95		0
105	Black	2018	Determining discharge destination in geriatric evaluation and management units: Is progressive goal attainment a better early indicator of discharge destination than improvement in functional independence measure scores?	ADL	ADL dependency no specific score	Home	Assisted living			Odds Ratio (OR)	0.12		0
106	Choi	2018	Association of pre-operative medication use with postsurgery mortality and morbidity in oncology patients receiving comprehensive geriatric assessment	Procedure	Transfusion	Nursing home				Odds Ratio (OR)	2.221	p<.05	1
106	Choi	2018	Association of pre-operative medication use with postsurgery mortality and morbidity in oncology patients receiving comprehensive geriatric assessment	Medication	Number of medication	Nursing home				Odds Ratio (OR)	3.955	p<.05	1
106	Choi	2018	Association of pre-operative medication use with postsurgery mortality and morbidity in oncology patients receiving comprehensive geriatric assessment	Diagnosis	Infectious disease	Nursing home				Odds Ratio (OR)	9.514	p<.05	1
107	Curtis	2018	Frailty score on admission predicts mortality and discharge disposition in elderly trauma patients over the age of 65 y	Vital signs	Systolic blood pressure	Skilled nursing facility				Odds Ratio (OR)	0.99	p=.01	0
107	Curtis	2018	Frailty score on admission predicts mortality and discharge disposition in elderly trauma patients over the age of 65 y	Frailty	Clinical Frailty Scale (CFS)	Skilled nursing facility				Odds Ratio (OR)	1.54	p<.00001	1
107	Curtis	2018	Frailty score on admission predicts mortality and discharge disposition in elderly trauma patients over the age of 65 y	Disease severity	Glascow coma scale (GCS)	Skilled nursing facility				Odds Ratio (OR)	0.81	p<.00001	0
107	Curtis	2018	Frailty score on admission predicts mortality and discharge disposition in elderly trauma patients over the age of 65 y	Demographic data	Age	Skilled nursing facility				Odds Ratio (OR)	1.06	p<.00001	1
108	Garcia-Ptacek	2018	Prestroke Mobility and Dementia as Predictors of Stroke Outcomes in Patients Over 65 Years of Age: A Cohort Study From The Swedish Dementia and Stroke Registries	Mobility	Mobility no specific score	Nursing home	Home with support			Odds Ratio (OR)	3.54	CI 2.84-4.41	1
108	Garcia-Ptacek	2018	Prestroke Mobility and Dementia as Predictors of Stroke Outcomes in Patients Over 65 Years of Age: A Cohort Study From The Swedish Dementia and Stroke Registries	Cognitive impairment	Dementia diagnosis	Nursing home	Home with support			Odds Ratio (OR)	4.07	CI 3.49-4.75	1
109	Halevi	2018	Predictors of Dependency in Geriatric Trauma Patients with Rib Fractures: A Population Study	Disease severity	Injury severity no specific score	Skilled nursing facility	Early rehabilitation	Rehabilitation		Odds Ratio (OR)	1.31	p<.001	1
109	Halevi	2018	Predictors of Dependency in Geriatric Trauma Patients with Rib Fractures: A Population Study	Diagnosis	Motor vehicle accident	Early rehabilitation				Odds Ratio (OR)	1.66	p<.001	1
109	Halevi	2018	Predictors of Dependency in Geriatric Trauma Patients with Rib Fractures: A Population Study	Diagnosis	Motor vehicle accident	Rehabilitation				Odds Ratio (OR)	1.8	p<.001	1
109	Halevi	2018	Predictors of Dependency in Geriatric Trauma Patients with Rib Fractures: A Population Study	Diagnosis	Renal disease	Skilled nursing facility	Early rehabilitation	Rehabilitation		Odds Ratio (OR)	1.78	p<.001	1
109	Halevi	2018	Predictors of Dependency in Geriatric Trauma Patients with Rib Fractures: A Population Study	Diagnosis	Cardiopulonary disease	Skilled nursing facility	Early rehabilitation	Rehabilitation		Odds Ratio (OR)	1.26	p<.001	1
109	Halevi	2018	Predictors of Dependency in Geriatric Trauma Patients with Rib Fractures: A Population Study	Diagnosis	Complication	Skilled nursing facility	Early rehabilitation	Rehabilitation		Odds Ratio (OR)	1.13	p=.012	1
109	Halevi	2018	Predictors of Dependency in Geriatric Trauma Patients with Rib Fractures: A Population Study	Diagnosis	Diabetes mellitus	Skilled nursing facility	Early rehabilitation	Rehabilitation		Odds Ratio (OR)	1.31	p<.001	1
109	Halevi	2018	Predictors of Dependency in Geriatric Trauma Patients with Rib Fractures: A Population Study	Diagnosis	Stroke	Rehabilitation				Odds Ratio (OR)	1.38	p=.044	1
109	Halevi	2018	Predictors of Dependency in Geriatric Trauma Patients with Rib Fractures: A Population Study	Diagnosis	Stroke	Skilled nursing facility				Odds Ratio (OR)	1.67	p<.001	1
109	Halevi	2018	Predictors of Dependency in Geriatric Trauma Patients with Rib Fractures: A Population Study	Diagnosis	Obesity	Skilled nursing facility	Early rehabilitation	Rehabilitation		Odds Ratio (OR)	1.3	p<.001	1
109	Halevi	2018	Predictors of Dependency in Geriatric Trauma Patients with Rib Fractures: A Population Study	Diagnosis	Cardiopulonary disease	Skilled nursing facility	Early rehabilitation	Rehabilitation		Odds Ratio (OR)	1.48	p<.001	1
109	Halevi	2018	Predictors of Dependency in Geriatric Trauma Patients with Rib Fractures: A Population Study	Diagnosis	Liver disease	Skilled nursing facility	Early rehabilitation	Rehabilitation		Odds Ratio (OR)	1.65	p=.003	1
109	Halevi	2018	Predictors of Dependency in Geriatric Trauma Patients with Rib Fractures: A Population Study	Demographic data	Age	Skilled nursing facility	Early rehabilitation	Rehabilitation		Odds Ratio (OR)	2.09	p<.001	1
109	Halevi	2018	Predictors of Dependency in Geriatric Trauma Patients with Rib Fractures: A Population Study	Demographic data	Age	Skilled nursing facility	Early rehabilitation	Rehabilitation		Odds Ratio (OR)	4	p<.001	1
109	Halevi	2018	Predictors of Dependency in Geriatric Trauma Patients with Rib Fractures: A Population Study	Demographic data	Sex (female)	Early rehabilitation				Odds Ratio (OR)	1.29	p<.001	1
109	Halevi	2018	Predictors of Dependency in Geriatric Trauma Patients with Rib Fractures: A Population Study	Demographic data	Sex (female)	Skilled nursing facility				Odds Ratio (OR)	1.63	p<.001	1
109	Halevi	2018	Predictors of Dependency in Geriatric Trauma Patients with Rib Fractures: A Population Study	Demographic data	Ethnicity	Rehabilitation				Odds Ratio (OR)	1.68	p<.001	1
109	Halevi	2018	Predictors of Dependency in Geriatric Trauma Patients with Rib Fractures: A Population Study	Demographic data	Ethnicity	Skilled nursing facility				Odds Ratio (OR)	1.69	p<.001	1
109	Halevi	2018	Predictors of Dependency in Geriatric Trauma Patients with Rib Fractures: A Population Study	Cognitive impairment	Dementia diagnosis	Skilled nursing facility	Early rehabilitation	Rehabilitation		Odds Ratio (OR)	1.76	p<.001	1
110	Iida	2018	Sarcopenia affects conservative treatment of osteoporotic vertebral fracture	Nutrition & Sarcopenia	Sarcopenia	Nursing home						p<.005	1
111	Karlsson	2018	Better preoperative physical performance reduces the odds of complication severity and discharge to care facility after abdominal cancer resection in people over the age of 70 e A prospective cohort study	Self-rated health	Physical Activity Scale for the Elderly (PASE)	Nursing home	Rehabilitation	Early rehabilitation		Risk Ratio (RR)	0.98	p=.014	0
111	Karlsson	2018	Better preoperative physical performance reduces the odds of complication severity and discharge to care facility after abdominal cancer resection in people over the age of 70 e A prospective cohort study	Nutrition & Sarcopenia	Grip strength (kg)	Nursing home	Rehabilitation	Early rehabilitation		Risk Ratio (RR)	0.904	p=.044	0
111	Karlsson	2018	Better preoperative physical performance reduces the odds of complication severity and discharge to care facility after abdominal cancer resection in people over the age of 70 e A prospective cohort study	Mobility	6 Minute walk test (6 MWT)	Nursing home	Rehabilitation	Early rehabilitation		Risk Ratio (RR)	0.886	p=.032	0
111	Karlsson	2018	Better preoperative physical performance reduces the odds of complication severity and discharge to care facility after abdominal cancer resection in people over the age of 70 e A prospective cohort study	Mobility	Gait speed	Nursing home	Rehabilitation	Early rehabilitation		Risk Ratio (RR)	0.135	p=.042	0
112	Lucke	2018	The Six-Item Cognitive Impairment Test Is Associated with Adverse Outcomes in Acutely Hospitalized Older Patients: A Prospective Cohort Study	Cognitive impairment	Six-Item Cognitive Impairment Test (6-CIT)	Nursing home	Assisted living			Odds Ratio (OR)	3.45	p<.001	1
113	Racine	2018	Clinical outcomes in older surgical patients with mild cognitive impairment	Cognitive impairment	Confusion Assessment Method (CAM)	Skilled nursing facility	Nursing home			Risk Ratio (RR)	1.6	p<.001	1
113	Racine	2018	Clinical outcomes in older surgical patients with mild cognitive impairment	Cognitive impairment	Confusion Assessment Method (CAM)	Skilled nursing facility	Nursing home			Risk Ratio (RR)	1.4	p<.001	1
114	Liron	2018	Measuring Functional Status in Hospitalized Older Adults Through Electronic Health Record Documentation	Mobility	Mobility no specific score	Skilled nursing facility						p<.0001	1
114	Liron	2018	Measuring Functional Status in Hospitalized Older Adults Through Electronic Health Record Documentation	Mobility	Mobility no specific score	Home						p<.0001	1
114	Liron	2018	Measuring Functional Status in Hospitalized Older Adults Through Electronic Health Record Documentation	Hospitalization data	Bedrest	Skilled nursing facility						p=.039	1
114	Liron	2018	Measuring Functional Status in Hospitalized Older Adults Through Electronic Health Record Documentation	Hospitalization data	Bedrest	Skilled nursing facility						p=.005	1
115	Wang	2018	Frailty as a predictor of hospital length of stay after elective total joint replacements in elderly patients	Frailty	Clinical Frailty Scale (CFS)	Rehabilitation						p=.038	0
116	Amabili	2019	The Edmonton Frail Scale Improves the Prediction of 30-day Mortality in Elderly Patients Undergoing Cardiac Surgery: A Prospective Observational Study	Frailty	Edmonton Frail Scale (EFS)	Nursing home				Odds Ratio (OR)	2.6	p=.01	1
117	Barry	2019	Comparison of geriatric trauma outcomes when admitted to a medical or surgical service after a fall	Hospitalization data	Surgical treatment	Home				Odds Ratio (OR)	1.9	CI 1.5-2.5	1
118	Birkelbach	2019	Routine frailty assessment predicts postoperative complications in elderly patients across surgical disciplines â€“ a retrospective observational study	Frailty	Fried frailty scale	Nursing home						p<.001	1
119	de Jong	2019	Delirium after hip hemiarthroplasty for proximal femoral fractures in elderly patients: risk factors and clinical outcomes	Cognitive impairment	Delirium Observation Screening Score (DOSS)	Nursing home				Odds Ratio (OR)	7.06	p=.001	1
120	Hamidi	2019	Frailty as a prognostic factor for the critically ill older adult trauma patients	Frailty	Frailty Index (FI)	Skilled nursing facility	Rehabilitation					p<.001	1
121	Hamidi	2019	Prospective evaluation and comparison of the predictive ability of different frailty scores to predict outcomes in geriatric trauma patients	Frailty	Trauma-Specific Frailty Index (TSFI)	Skilled nursing facility				Odds Ratio (OR)	3.9	CI 2.6-4.4	1
121	Hamidi	2019	Prospective evaluation and comparison of the predictive ability of different frailty scores to predict outcomes in geriatric trauma patients	Frailty	Frailty index (FI)	Skilled nursing facility				Odds Ratio (OR)	1.8	CI 1.3-2.5	1
121	Hamidi	2019	Prospective evaluation and comparison of the predictive ability of different frailty scores to predict outcomes in geriatric trauma patients	Frailty	FRAIL scale (FS)	Skilled nursing facility				Odds Ratio (OR)	1.4	CI 1.1-1.8	1
121	Hamidi	2019	Prospective evaluation and comparison of the predictive ability of different frailty scores to predict outcomes in geriatric trauma patients	Frailty	Rockwood Frailty Score (RFS)	Skilled nursing facility				Odds Ratio (OR)	3.7	CI 2.4-4.5	1
122	Hulsbaek	2019	The Barthel Index and the Cumulated Ambulation Score are superior to the de Morton Mobility Index for the early assessment of outcome in patients with a hip fracture admitted to an acute geriatric ward	Mobility	De Morton Mobility Index (DEMMI)	Home						p<.0001	1
122	Hulsbaek	2019	The Barthel Index and the Cumulated Ambulation Score are superior to the de Morton Mobility Index for the early assessment of outcome in patients with a hip fracture admitted to an acute geriatric ward	Mobility	Cumulated Ambulation Score (CAS)	Home						p<.0001	1
122	Hulsbaek	2019	The Barthel Index and the Cumulated Ambulation Score are superior to the de Morton Mobility Index for the early assessment of outcome in patients with a hip fracture admitted to an acute geriatric ward	ADL	Barthel index (BI)	Home						p<.0001	1
123	Inoue	2019	Frailty defined by 19 items as a predictor of short-term functional recovery in patients with hip fracture	Frailty	Frailty Index (FI)	Other hospital				Odds Ratio (OR)	1.77	p<.001	1
123	Inoue	2019	Frailty defined by 19 items as a predictor of short-term functional recovery in patients with hip fracture	Demographic data	Age	Other hospital				Odds Ratio (OR)	1.09	p<.001	1
124	Janssen	2019	The importance of increased awareness for delirium in elderly patients with rib fractures after blunt chest wall trauma: a retrospective cohort study on risk factors and outcomes	Cognitive impairment	Delirium Observation Screening Score (DOSS)	Nursing home	Rehabilitation					p<.001	1
124	Janssen	2019	The importance of increased awareness for delirium in elderly patients with rib fractures after blunt chest wall trauma: a retrospective cohort study on risk factors and outcomes	Cognitive impairment	Delirium Observation Screening Score (DOSS)	Home with support						p<.001	1
125	Malik	2019	The impact of metabolic syndrome on 30â€‘day outcomes in geriatric hip fracture surgeries	Diagnosis	Obesity	Other hospital				Odds Ratio (OR)	1.42	p<.001	1
126	McIsaac	2019	Derivation and Validation of a Generalizable Preoperative Frailty Index Using Population-based Health Administrative Data	Frailty	Frailty Index (FI)	Nursing home				Odds Ratio (OR)	1.7	p<.0001	1
127	Meyer	2019	New associations of the Multidimensional Prognostic Index	Multidimensional scores	Multidimensional Prognostic Index (MPI) (every 0.1 increase)	Nursing home	Geriatric rehabilitation	Other hospital		Odds Ratio (OR)	1.48	p=.009	1
127	Meyer	2019	New associations of the Multidimensional Prognostic Index	Hospitalization data	Source of admission	Home				Odds Ratio (OR)		p<.001	1
128	Sato	2019	Relationship of Malnutrition During Hospitalization With Functional Recovery and Postdischarge Destination in Elderly Stroke Patients	Nutrition & Sarcopenia	Change in Geriatric nutritional risk index (GNRI)	Home				Odds Ratio (OR)	1.11	p=.008	1
128	Sato	2019	Relationship of Malnutrition During Hospitalization With Functional Recovery and Postdischarge Destination in Elderly Stroke Patients	Disease severity	National Institute of Health Stroke Scale (NIHSS)	Home				Odds Ratio (OR)	0.82	p=.012	0
128	Sato	2019	Relationship of Malnutrition During Hospitalization With Functional Recovery and Postdischarge Destination in Elderly Stroke Patients	ADL	Barthel index (BI)	Home				Odds Ratio (OR)	1.05	p<.001	1
129	Scharf	2019	Health outcome of older hospitalized patients in internal medicine environments evaluated by Identification of Seniors at Risk (ISAR) screening and geriatric assessment	Multidimensional scores	ISAR (>=2) AND CGA normal	Home						p=.002	1
130	Spannella	2019	Acute Exacerbation of Chronic Obstructive Pulmonary Disease in Oldest Adults: Predictors of In-Hospital Mortality and Need for Post-acute Care	Cognitive impairment	Cognitive deficit no specific score	Rehabilitation				Odds Ratio (OR)	4.01	p=.016	1
131	Trostrup	2019	Assessment of Mobility in Older People Hospitalized for Medical Illness Using the de Morton Mobility Index and Cumulated Ambulation Score-Validity and Minimal Clinical Important Difference	Mobility	De Morton Mobility index (DEMMI)	Home						p<.05	1
131	Trostrup	2019	Assessment of Mobility in Older People Hospitalized for Medical Illness Using the de Morton Mobility Index and Cumulated Ambulation Score-Validity and Minimal Clinical Important Difference	Mobility	Cumulated Ambulation Score (CAS)	Home						p<.05	1
132	Wang	2019	Changes in vulnerability among older patients with cardiovascular disease in the first 90 days after hospital discharge: A secondary analysis of a cohort study	Social support	Living alone/with companion	Home with support						p=.021	1
132	Wang	2019	Changes in vulnerability among older patients with cardiovascular disease in the first 90 days after hospital discharge: A secondary analysis of a cohort study	Self-rated health	3-item Brief Health Literacy Screen	Home with support						p<.001	1
132	Wang	2019	Changes in vulnerability among older patients with cardiovascular disease in the first 90 days after hospital discharge: A secondary analysis of a cohort study	Multimorbidity	Elixhauser Index	Home with support						p<.001	1
132	Wang	2019	Changes in vulnerability among older patients with cardiovascular disease in the first 90 days after hospital discharge: A secondary analysis of a cohort study	Mental health	Patient Health Questionnaire-8 (PHQ-8)	Home						p<.001	1
132	Wang	2019	Changes in vulnerability among older patients with cardiovascular disease in the first 90 days after hospital discharge: A secondary analysis of a cohort study	Mental health	Patient Health Questionnaire-8 (PHQ-8)	Home with support						p<.001	1
132	Wang	2019	Changes in vulnerability among older patients with cardiovascular disease in the first 90 days after hospital discharge: A secondary analysis of a cohort study	Diagnosis	Cardiopulonary disease	Home						p<.001	1
132	Wang	2019	Changes in vulnerability among older patients with cardiovascular disease in the first 90 days after hospital discharge: A secondary analysis of a cohort study	Diagnosis	Cardiopulonary disease	Home with support						p<.001	1
132	Wang	2019	Changes in vulnerability among older patients with cardiovascular disease in the first 90 days after hospital discharge: A secondary analysis of a cohort study	Diagnosis	Cardiopulonary disease	Home with support						p<.001	1
132	Wang	2019	Changes in vulnerability among older patients with cardiovascular disease in the first 90 days after hospital discharge: A secondary analysis of a cohort study	Demographic data	Age	Home with support						p=.010	1
132	Wang	2019	Changes in vulnerability among older patients with cardiovascular disease in the first 90 days after hospital discharge: A secondary analysis of a cohort study	Demographic data	Sex (female)	Home with support						p=.046	1
132	Wang	2019	Changes in vulnerability among older patients with cardiovascular disease in the first 90 days after hospital discharge: A secondary analysis of a cohort study	Demographic data	Education level	Home with support						p=.048	1
132	Wang	2019	Changes in vulnerability among older patients with cardiovascular disease in the first 90 days after hospital discharge: A secondary analysis of a cohort study	Demographic data	Low income	Home with support						p<.001	1
132	Wang	2019	Changes in vulnerability among older patients with cardiovascular disease in the first 90 days after hospital discharge: A secondary analysis of a cohort study	Demographic data	Low income	Home with support						p<.001	1
132	Wang	2019	Changes in vulnerability among older patients with cardiovascular disease in the first 90 days after hospital discharge: A secondary analysis of a cohort study	Cognitive impairment	Short Portable Mental Status Questionnaire (SPMSQ)	Home						p<.001	1
132	Wang	2019	Changes in vulnerability among older patients with cardiovascular disease in the first 90 days after hospital discharge: A secondary analysis of a cohort study	Cognitive impairment	Short Portable Mental Status Questionnaire (SPMSQ)	Home with support						p<.001	1
132	Wang	2019	Changes in vulnerability among older patients with cardiovascular disease in the first 90 days after hospital discharge: A secondary analysis of a cohort study	Hospitalization data	Length of stay	Home with support						p<.001	1
132	Wang	2019	Changes in vulnerability among older patients with cardiovascular disease in the first 90 days after hospital discharge: A secondary analysis of a cohort study	Administrative data	Prior hospitalizations	Home with support						p<.001	1
132	Wang	2019	Changes in vulnerability among older patients with cardiovascular disease in the first 90 days after hospital discharge: A secondary analysis of a cohort study	Administrative data	Prior hospitalizations	Home with support						p<.001	1
133	Warrem	2019	Total Hip Arthroplasty Outperforms Hemiarthroplasty in Patients Aged 65 Years and Older: A Propensity-Matched Study of Short-Term Outcomes	Procedure	Orthopedic/Trauma surgery	Home				Odds Ratio (OR)	1.627	p<.001	1
134	Wiegand	2019	Association of depression with malnutrition, grip strength and impaired cognitive function among senior trauma patients	Mental health	Geriatric depression scale (GDS)	Early rehabilitation				Odds Ratio (OR)	2.62	CI 1.08-6.34	1
134	Wiegand	2019	Association of depression with malnutrition, grip strength and impaired cognitive function among senior trauma patients	Mental health	Geriatric Depression Scale (GDS)	Nursing home	Assisted living	Rehabilitation	Acute care hospital	Odds Ratio (OR)	0.58	CI 0.18-1.68	0
135	Abraham	2020	Modified frailty index and hypoalbuminemia as predictors of adverse outcomes in older adults presenting to acute general surgical unit	Laboratory results	Hypoalbuminaemia	Rehabilitation						p=.049	1
136	Arshi	2020	Postacute Care Utilization in Postsurgical Orthogeriatric Hip Fracture Care	Diagnosis	Diabetes mellitus	Nursing home	Rehabilitation			Odds Ratio (OR)	1.46	p=.002	1
136	Arshi	2020	Postacute Care Utilization in Postsurgical Orthogeriatric Hip Fracture Care	Diagnosis	Hypertension	Nursing home	Rehabilitation			Odds Ratio (OR)	1.32	p=.002	1
136	Arshi	2020	Postacute Care Utilization in Postsurgical Orthogeriatric Hip Fracture Care	Demographic data	Age	Nursing home	Rehabilitation			Odds Ratio (OR)	1.06	p<.001	1
136	Arshi	2020	Postacute Care Utilization in Postsurgical Orthogeriatric Hip Fracture Care	Cognitive impairment	Dementia diagnosis	Nursing home	Rehabilitation			Odds Ratio (OR)	1.62	p<.001	1
136	Arshi	2020	Postacute Care Utilization in Postsurgical Orthogeriatric Hip Fracture Care	Hospitalization data	Length of stay	Nursing home	Rehabilitation			Odds Ratio (OR)	1.04	p=.006	1
136	Arshi	2020	Postacute Care Utilization in Postsurgical Orthogeriatric Hip Fracture Care	ADL	ADL dependency no specific score	Nursing home	Rehabilitation			Odds Ratio (OR)	2.41	p<.001	1
136	Arshi	2020	Postacute Care Utilization in Postsurgical Orthogeriatric Hip Fracture Care	ADL	ADL dependency no specific score	Nursing home	Rehabilitation			Odds Ratio (OR)	3.03	p<.001	1
137	Eichler	2020	Geriatric or cardiac rehabilitation? Predictors of treatment pathways in advanced age patients after transcatheter aortic valve implantation	Self-rated health	Short Form-12 physical component summary (SF-12 PCS)	Rehabilitation				Odds Ratio (OR)	1.07	p=.005	1
137	Eichler	2020	Geriatric or cardiac rehabilitation? Predictors of treatment pathways in advanced age patients after transcatheter aortic valve implantation	Multidimensional scores	EuroSCORE	Rehabilitation				Odds Ratio (OR)	1.04	p=.026	1
137	Eichler	2020	Geriatric or cardiac rehabilitation? Predictors of treatment pathways in advanced age patients after transcatheter aortic valve implantation	Mobility	Mobility no specific score	Rehabilitation				Odds Ratio (OR)	0.21	p=.020	0
137	Eichler	2020	Geriatric or cardiac rehabilitation? Predictors of treatment pathways in advanced age patients after transcatheter aortic valve implantation	Mobility	Timed up and go (TUG)	Rehabilitation				Odds Ratio (OR)	3.97	p=.046	1
137	Eichler	2020	Geriatric or cardiac rehabilitation? Predictors of treatment pathways in advanced age patients after transcatheter aortic valve implantation	IADL	IADL no specific score	Rehabilitation				Odds Ratio (OR)	0.49	p<.001	0
137	Eichler	2020	Geriatric or cardiac rehabilitation? Predictors of treatment pathways in advanced age patients after transcatheter aortic valve implantation	Diagnosis	Stroke	Rehabilitation				Odds Ratio (OR)	0.19	p=.038	0
137	Eichler	2020	Geriatric or cardiac rehabilitation? Predictors of treatment pathways in advanced age patients after transcatheter aortic valve implantation	Administrative data	Level of care patient	Rehabilitation				Odds Ratio (OR)	4.45	p=.005	1
138	Gamboa-Arango	2020	Prognostic factors for discharge to home and residing at home 12 months after hip fracture: an Anoia hip study	Cognitive impairment	Geriatric Dementia Scale (GDS)	Home				Odds Ratio (OR)	1.42	p<.001	1
138	Gamboa-Arango	2020	Prognostic factors for discharge to home and residing at home 12 months after hip fracture: an Anoia hip study	Hospitalization data	Length of stay	Home				Odds Ratio (OR)	1.14	p=.019	1
138	Gamboa-Arango	2020	Prognostic factors for discharge to home and residing at home 12 months after hip fracture: an Anoia hip study	ADL	Barthel Index (BI)	Home				Odds Ratio (OR)	1.07	p<.001	1
139	Gazzotti	2020	Physical performance among patients aged 70+ in acute care: a preliminar comparison between the Short Physical Performance Battery and the De Morton Mobility Index with regard to sensitivity to change and prediction of discharge destination	Mobility	Short physical performance battery (SPPB)	Home				Odds Ratio (OR)	1.63	p=.0208	1
139	Gazzotti	2020	Physical performance among patients aged 70+ in acute care: a preliminar comparison between the Short Physical Performance Battery and the De Morton Mobility Index with regard to sensitivity to change and prediction of discharge destination	Mobility	Short physical performance battery (SPPB)	Home				Odds Ratio (OR)	1.75	p=.0168	1
139	Gazzotti	2020	Physical performance among patients aged 70+ in acute care: a preliminar comparison between the Short Physical Performance Battery and the De Morton Mobility Index with regard to sensitivity to change and prediction of discharge destination	Mobility	De Morton Mobility Index (DEMMI)	Home				Odds Ratio (OR)	2.55	p=.0065	1
140	Hagg	2020	Age, Frailty, and Comorbidity as Prognostic Factors for Short-Term Outcomes in Patients With Coronavirus Disease 2019 in Geriatric Care	Frailty	Clinical Frailty Scale (CFS)	Home				Odds Ratio (OR)	0.42	p<.05	0
140	Hagg	2020	Age, Frailty, and Comorbidity as Prognostic Factors for Short-Term Outcomes in Patients With Coronavirus Disease 2019 in Geriatric Care	Diagnosis	Hypertension	Home				Odds Ratio (OR)	1.83	p<.05	1
140	Hagg	2020	Age, Frailty, and Comorbidity as Prognostic Factors for Short-Term Outcomes in Patients With Coronavirus Disease 2019 in Geriatric Care	Demographic data	Age	Home				Odds Ratio (OR)	0.97	p<.05	0
141	Lisk	2020	Associations of 4AT with mobility, length of stay and mortality in hospital and discharge destination among patients admitted with hip fractures	Cognitive impairment	4AT	Rehabilitation	Nursing home			Odds Ratio (OR)	3.1	p=.006	1
142	Martin	2020	Safety of Major Abdominal Operations in the Elderly: A Study of Geriatric-Specific Determinants of Health	Social support	Consent signed by surrogate	Nursing home				Odds Ratio (OR)	4.71	p<.001	1
142	Martin	2020	Safety of Major Abdominal Operations in the Elderly: A Study of Geriatric-Specific Determinants of Health	Social support	Living alone/with companion	Nursing home				Odds Ratio (OR)	0.41	p<.001	0
142	Martin	2020	Safety of Major Abdominal Operations in the Elderly: A Study of Geriatric-Specific Determinants of Health	Procedure	Gastrointestinal surgery	Nursing home				Odds Ratio (OR)	1.47	p=.001	1
142	Martin	2020	Safety of Major Abdominal Operations in the Elderly: A Study of Geriatric-Specific Determinants of Health	Multimorbidity	American College of Surgeons National Surgical Quality Improvement Program (ACS NSQIP)-estimated probability of morbidity	Nursing home				Odds Ratio (OR)	5.46	p<.001	1
142	Martin	2020	Safety of Major Abdominal Operations in the Elderly: A Study of Geriatric-Specific Determinants of Health	Mobility	Mobility aid use	Nursing home				Odds Ratio (OR)	2.3	p<.001	1
142	Martin	2020	Safety of Major Abdominal Operations in the Elderly: A Study of Geriatric-Specific Determinants of Health	Mobility	Falls	Nursing home				Odds Ratio (OR)	1.56	p=.001	1
142	Martin	2020	Safety of Major Abdominal Operations in the Elderly: A Study of Geriatric-Specific Determinants of Health	Demographic data	Age	Nursing home				Odds Ratio (OR)	2.33	p<.001	1
142	Martin	2020	Safety of Major Abdominal Operations in the Elderly: A Study of Geriatric-Specific Determinants of Health	Demographic data	Age	Nursing home				Odds Ratio (OR)	4.75	p<.001	1
143	McIsaac	2020	Frailty as a Predictor of Death or New Disability After Surgery - A Prospective Cohort Study	Frailty	Clinical Frailty Scale (CFS)	Nursing home				Odds Ratio (OR)	5.7	CI 2.9-11.1	1
143	McIsaac	2020	Frailty as a Predictor of Death or New Disability After Surgery - A Prospective Cohort Study	Frailty	Frailty Index (FI)	Nursing home				Odds Ratio (OR)	3.65	CI 2.07-6.45	1
144	Nishioka	2020	Body mass index and recovery of activities of daily living in older patients with femoral fracture: An analysis of a national inpatient database in Japan	Procedure	Rehabilitation	Home				Odds Ratio (OR)	1.589	p=.001	1
144	Nishioka	2020	Body mass index and recovery of activities of daily living in older patients with femoral fracture: An analysis of a national inpatient database in Japan	Procedure	Orthopedic/Trauma surgery	Home				Odds Ratio (OR)	0.763	p<.001	0
144	Nishioka	2020	Body mass index and recovery of activities of daily living in older patients with femoral fracture: An analysis of a national inpatient database in Japan	Nutrition & Sarcopenia	Tube feeding	Home				Odds Ratio (OR)	0.601	p=.025	0
144	Nishioka	2020	Body mass index and recovery of activities of daily living in older patients with femoral fracture: An analysis of a national inpatient database in Japan	Nutrition & Sarcopenia	Body mass index (BMI)	Home				Odds Ratio (OR)	0.856	p=.002	0
144	Nishioka	2020	Body mass index and recovery of activities of daily living in older patients with femoral fracture: An analysis of a national inpatient database in Japan	Nutrition & Sarcopenia	Body mass index (BMI)	Home				Odds Ratio (OR)	1.243	p=.031	1
144	Nishioka	2020	Body mass index and recovery of activities of daily living in older patients with femoral fracture: An analysis of a national inpatient database in Japan	Nutrition & Sarcopenia	Parental nutrition	Home				Odds Ratio (OR)	0.566	p=.003	0
144	Nishioka	2020	Body mass index and recovery of activities of daily living in older patients with femoral fracture: An analysis of a national inpatient database in Japan	Multimorbidity	Charlson Comorbidity Index (CCI)	Home				Odds Ratio (OR)	0.899	p<.001	0
144	Nishioka	2020	Body mass index and recovery of activities of daily living in older patients with femoral fracture: An analysis of a national inpatient database in Japan	Diagnosis	Hip fracture	Home				Odds Ratio (OR)	0.666	p<.001	0
144	Nishioka	2020	Body mass index and recovery of activities of daily living in older patients with femoral fracture: An analysis of a national inpatient database in Japan	Diagnosis	Hip fracture	Home				Odds Ratio (OR)	0.573	p<.001	0
144	Nishioka	2020	Body mass index and recovery of activities of daily living in older patients with femoral fracture: An analysis of a national inpatient database in Japan	Diagnosis	Lower extremity fracture other than hip fracture	Home				Odds Ratio (OR)	0.774	p=.043	0
144	Nishioka	2020	Body mass index and recovery of activities of daily living in older patients with femoral fracture: An analysis of a national inpatient database in Japan	Demographic data	Age	Home				Odds Ratio (OR)	0.96	p<.001	0
144	Nishioka	2020	Body mass index and recovery of activities of daily living in older patients with femoral fracture: An analysis of a national inpatient database in Japan	ADL	Barthel Index (BI)	Home				Odds Ratio (OR)	1.01	p<.001	1
145	Scheidt	2020	Herausforderungen des Entlassmanagements in der Alterstraumatologie Beispiel einer integrierten traumatologisch-geriatrischen Komplexbehandlung	Cognitive impairment	Delirium diagnosis	Nursing home						p=.038	1
146	Susano	2020	Brief Preoperative Screening for Frailty and Cognitive Impairment Predicts Delirium after Spine Surgery	Procedure	Surgery no specific procedure	Home						p=.001	1
146	Susano	2020	Brief Preoperative Screening for Frailty and Cognitive Impairment Predicts Delirium after Spine Surgery	Multimorbidity	American Society of Anesthesiologists class (ASA)	Home						p<.001	1
146	Susano	2020	Brief Preoperative Screening for Frailty and Cognitive Impairment Predicts Delirium after Spine Surgery	Mobility	Metabolic equivalent of tasks	Home						p<.001	1
146	Susano	2020	Brief Preoperative Screening for Frailty and Cognitive Impairment Predicts Delirium after Spine Surgery	Mental Health	Psychiatric diagnosis	Home						p=.004	1
146	Susano	2020	Brief Preoperative Screening for Frailty and Cognitive Impairment Predicts Delirium after Spine Surgery	Medication	Number of medication	Home						p<.001	1
146	Susano	2020	Brief Preoperative Screening for Frailty and Cognitive Impairment Predicts Delirium after Spine Surgery	Frailty	FRAIL scale (FS)	Home						p<.001	1
146	Susano	2020	Brief Preoperative Screening for Frailty and Cognitive Impairment Predicts Delirium after Spine Surgery	Demographic data	Age	Home						p=.012	1
146	Susano	2020	Brief Preoperative Screening for Frailty and Cognitive Impairment Predicts Delirium after Spine Surgery	Demographic data	Sex (male)	Home						p=.043	1
146	Susano	2020	Brief Preoperative Screening for Frailty and Cognitive Impairment Predicts Delirium after Spine Surgery	Cognitive impairment	Animal Verbal Fluency Test	Home						p=.001	1
147	Tasheva	2020	Association Between Physical Activity Levels in the Hospital Setting and Hospital-Acquired Functional Decline in Elderly Patients	Mobility	Physical activity levels measured by wrist accelerometer	Home						p=.04	1
147	Tasheva	2020	Association Between Physical Activity Levels in the Hospital Setting and Hospital-Acquired Functional Decline in Elderly Patients	Mobility	Physical activity levels measured by wrist accelerometer	Home						p=.009	1
148	Tracy	2020	The 5 and 11 Factor Modified Frailty Indices are Equally Effective at Outcome Prediction Using TQIP	Frailty	Frailty Index (FI)	Skilled nursing facility	Rehabilitation	Long-term acute care hospital		Odds Ratio (OR)	1.8	p<.001	1
148	Tracy	2020	The 5 and 11 Factor Modified Frailty Indices are Equally Effective at Outcome Prediction Using TQIP	Frailty	Frailty Index (FI)	Skilled nursing facility	Rehabilitation	Long-term acute care hospital		Odds Ratio (OR)	3.2	p<.001	1
148	Tracy	2020	The 5 and 11 Factor Modified Frailty Indices are Equally Effective at Outcome Prediction Using TQIP	Frailty	Frailty Index (FI)	Home				Odds Ratio (OR)	0.6	p<.001	0
148	Tracy	2020	The 5 and 11 Factor Modified Frailty Indices are Equally Effective at Outcome Prediction Using TQIP	Frailty	Frailty Index (FI)	Home				Odds Ratio (OR)	0.3	p<.0001	0
149	Wang	2020	Outcomes of vulnerable elderly patients undergoing elective major surgery: a prospective cohort study	Frailty	Clinical Frailty Scale (CFS)	Nursing home	Assisted living	Rehabilitation		Odds Ratio (OR)	3.76	p=.04	1
149	Wang	2020	Outcomes of vulnerable elderly patients undergoing elective major surgery: a prospective cohort study	Frailty	Clinical Frailty Scale (CFS)	Nursing home	Assisted living	Rehabilitation		Odds Ratio (OR)	13.09	p<.001	1
149	Wang	2020	Outcomes of vulnerable elderly patients undergoing elective major surgery: a prospective cohort study	Demographic data	Age	Nursing home	Assisted living	Rehabilitation		Odds Ratio (OR)	1.1	p=.01	1
150	Warnier	2020	Frailty screening in hospitalised older adults: How does the brief Dutch National Safety Management Program perform compared to a more extensive approach?	Frailty	Dutch National Safety Management Program	Home						p<.0001	1
150	Warnier	2020	Frailty screening in hospitalised older adults: How does the brief Dutch National Safety Management Program perform compared to a more extensive approach?	Frailty	Maastricht frailty screening tool for hospitalised patients (MFST-HP)	Nursing home	Geriatric rehabilitation					p<.0001	1
151	Zhang	2020	Evaluation of Postoperative Functional Health Status Decline Among Older Adults	ADL	ADL dependency no specific score	Home						p<.001	1
152	Chaudhry	2021	A Fall Within 3 Months Before Total Joint Arthroplasty is Associated With Adverse Outcomes in Elderly Patients	Mobility	Falls	Skilled nursing facility				Odds Ratio (OR)	2.5	CI 1.8-3.4	1
152	Chaudhry	2021	A Fall Within 3 Months Before Total Joint Arthroplasty is Associated With Adverse Outcomes in Elderly Patients	Mobility	Falls	Skilled nursing facility				Odds Ratio (OR)	1.8	CI 1.4-2.3	1
153	Doherty	2021	Prediction of Postoperative Outcomes Following Hip Fracture Surgery: Independent Validation and Recalibration of the Nottingham Hip Fracture Score	Multimorbidity	American Society of Anesthesiologists class (ASA)	Home	Assisted living			Other: C Statistic	0.688	CI 0.669-0.707	0
153	Doherty	2021	Prediction of Postoperative Outcomes Following Hip Fracture Surgery: Independent Validation and Recalibration of the Nottingham Hip Fracture Score	Multidimensional scores	Nottingham hip fracture score (NHFS)	Home	Assisted living			Other: C Statistic	0.769	CI 0.752-0.785	0
153	Doherty	2021	Prediction of Postoperative Outcomes Following Hip Fracture Surgery: Independent Validation and Recalibration of the Nottingham Hip Fracture Score	Cognitive impairment	Abbreviated Mental Test Score (AMTS)	Home	Assisted living			Other: C Statistic	0.793	CI 0.778-0.809	0
154	Geiss	2021	Complications and Discharge after Radical Cystectomy for Older Patients with Muscle-Invasive Bladder Cancer: The ELCAPA-27 Cohort Study	Multimorbidity	Cumulative Illness Rating Scale (CIRS)	Rehabilitation						p=.007	1
154	Geiss	2021	Complications and Discharge after Radical Cystectomy for Older Patients with Muscle-Invasive Bladder Cancer: The ELCAPA-27 Cohort Study	Multidimensional scores	G8 score (G8)	Rehabilitation						p=.03	1
154	Geiss	2021	Complications and Discharge after Radical Cystectomy for Older Patients with Muscle-Invasive Bladder Cancer: The ELCAPA-27 Cohort Study	Laboratory results	Anemia	Rehabilitation						p=.02	1
154	Geiss	2021	Complications and Discharge after Radical Cystectomy for Older Patients with Muscle-Invasive Bladder Cancer: The ELCAPA-27 Cohort Study	ADL	Six-item ADL Score	Rehabilitation						p=.02	1
155	Hung	2021	Preoperative functional status is associated with discharge to nonhome in geriatric individuals	Procedure	Cardiac surgery	Skilled nursing facility	Nursing home	Rehabilitation	Assisted living	Odds Ratio (OR)	4.55	p<.01	1
155	Hung	2021	Preoperative functional status is associated with discharge to nonhome in geriatric individuals	Procedure	Gynecology	Skilled nursing facility	Nursing home	Rehabilitation	Assisted living	Odds Ratio (OR)	0.66	p<.01	0
155	Hung	2021	Preoperative functional status is associated with discharge to nonhome in geriatric individuals	Procedure	Neurosurgery	Skilled nursing facility	Nursing home	Rehabilitation	Assisted living	Odds Ratio (OR)	5.43	p<.01	1
155	Hung	2021	Preoperative functional status is associated with discharge to nonhome in geriatric individuals	Procedure	Orthopedic/Trauma surgery	Skilled nursing facility	Nursing home	Rehabilitation	Assisted living	Odds Ratio (OR)	10.19	p<.01	1
155	Hung	2021	Preoperative functional status is associated with discharge to nonhome in geriatric individuals	Procedure	Thoracic surgery	Skilled nursing facility	Nursing home	Rehabilitation	Assisted living	Odds Ratio (OR)	0.81	p=.03	0
155	Hung	2021	Preoperative functional status is associated with discharge to nonhome in geriatric individuals	Procedure	Urologic surgery	Skilled nursing facility	Nursing home	Rehabilitation	Assisted living	Odds Ratio (OR)	0.66	p<.01	0
155	Hung	2021	Preoperative functional status is associated with discharge to nonhome in geriatric individuals	Procedure	Vascular surgery	Skilled nursing facility	Nursing home	Rehabilitation	Assisted living	Odds Ratio (OR)	1.31	p<.01	1
155	Hung	2021	Preoperative functional status is associated with discharge to nonhome in geriatric individuals	Nutrition & Sarcopenia	Body mass index (BMI)	Skilled nursing facility	Nursing home	Rehabilitation	Assisted living	Odds Ratio (OR)	0.97	p<.01	0
155	Hung	2021	Preoperative functional status is associated with discharge to nonhome in geriatric individuals	Multimorbidity	American Society of Anesthesiologists class (ASA)	Skilled nursing facility	Nursing home	Rehabilitation	Assisted living	Odds Ratio (OR)	3.02	p<.01	1
155	Hung	2021	Preoperative functional status is associated with discharge to nonhome in geriatric individuals	Multimorbidity	American Society of Anesthesiologists class (ASA)	Skilled nursing facility	Nursing home	Rehabilitation	Assisted living	Odds Ratio (OR)	4.94	p<.01	1
155	Hung	2021	Preoperative functional status is associated with discharge to nonhome in geriatric individuals	Diagnosis	Diabetes mellitus	Skilled nursing facility	Nursing home	Rehabilitation	Assisted living	Odds Ratio (OR)	1.15	p<.01	1
155	Hung	2021	Preoperative functional status is associated with discharge to nonhome in geriatric individuals	Diagnosis	Diabetes mellitus	Skilled nursing facility	Nursing home	Rehabilitation	Assisted living	Odds Ratio (OR)	1.55	p<.01	1
155	Hung	2021	Preoperative functional status is associated with discharge to nonhome in geriatric individuals	Diagnosis	Wound problem (incl. Infection, dehiscence)	Skilled nursing facility	Nursing home	Rehabilitation	Assisted living	Odds Ratio (OR)	1.25	p=.01	1
155	Hung	2021	Preoperative functional status is associated with discharge to nonhome in geriatric individuals	Diagnosis	Wound problem (incl. Infection, dehiscence)	Skilled nursing facility	Nursing home	Rehabilitation	Assisted living	Odds Ratio (OR)	1.92	p<.01	1
155	Hung	2021	Preoperative functional status is associated with discharge to nonhome in geriatric individuals	Demographic data	Sex (female)	Skilled nursing facility	Nursing home	Rehabilitation	Assisted living	Odds Ratio (OR)	1.66	p<.01	1
155	Hung	2021	Preoperative functional status is associated with discharge to nonhome in geriatric individuals	Demographic data	Ethnicity	Skilled nursing facility	Nursing home	Rehabilitation	Assisted living	Odds Ratio (OR)	1.39	p<.01	1
155	Hung	2021	Preoperative functional status is associated with discharge to nonhome in geriatric individuals	Demographic data	Ethnicity	Skilled nursing facility	Nursing home	Rehabilitation	Assisted living	Odds Ratio (OR)	0.76	p<.01	0
155	Hung	2021	Preoperative functional status is associated with discharge to nonhome in geriatric individuals	ADL	ADL dependency no specific score	Skilled nursing facility	Nursing home	Rehabilitation	Assisted living	Odds Ratio (OR)	5.04	p<.01	1
155	Hung	2021	Preoperative functional status is associated with discharge to nonhome in geriatric individuals	ADL	ADL dependency no specific score	Skilled nursing facility	Nursing home	Rehabilitation	Assisted living	Odds Ratio (OR)	3.22	p<.01	1
155	Hung	2021	Preoperative functional status is associated with discharge to nonhome in geriatric individuals	ADL	ADL dependency no specific score	Rehabilitation				Odds Ratio (OR)	4.2	p<.01	1
155	Hung	2021	Preoperative functional status is associated with discharge to nonhome in geriatric individuals	ADL	ADL dependency no specific score	Rehabilitation				Odds Ratio (OR)	1.48	p=.02	1
155	Hung	2021	Preoperative functional status is associated with discharge to nonhome in geriatric individuals	ADL	ADL dependency no specific score	Skilled nursing facility				Odds Ratio (OR)	5.37	p<.01	1
155	Hung	2021	Preoperative functional status is associated with discharge to nonhome in geriatric individuals	ADL	ADL dependency no specific score	Skilled nursing facility				Odds Ratio (OR)	3.97	p<.01	1
156	Iida	2021	Low muscle mass affect hip fracture treatment outcomes in older individuals: a single-institution case-control study	Nutrition & Sarcopenia	Sarcopenia	Home						p=.035	0
157	Kim	2021	Preoperative Cognitive Impairment as a Predictor of Postoperative Outcomes in Elderly Patients Undergoing Spinal Surgery for Degenerative Spinal Disease	Cognitive impairment	Mini Mental State Examination (MMSE)	Home						p=.014	1
158	Luders	2021	HÃ¤ufigkeit von Hypertonie und NierenÂ­ insuffizienz und deren klinische Bedeutung fÃ¼r den Erfolg von Patienten in der frÃ¼hrehaÂ­bilitativen geriatrischen Komplexbehandlung	Mobility	Tinetti-test	Nursing home						p<.001	1
158	Luders	2021	HÃ¤ufigkeit von Hypertonie und NierenÂ­ insuffizienz und deren klinische Bedeutung fÃ¼r den Erfolg von Patienten in der frÃ¼hrehaÂ­bilitativen geriatrischen Komplexbehandlung	Mobility	Tinetti-test	Rehabilitation						p<.001	1
158	Luders	2021	HÃ¤ufigkeit von Hypertonie und NierenÂ­ insuffizienz und deren klinische Bedeutung fÃ¼r den Erfolg von Patienten in der frÃ¼hrehaÂ­bilitativen geriatrischen Komplexbehandlung	Cognitive impairment	Mini Mental State Examination (MMSE)	Nursing home						p<.001	1
158	Luders	2021	HÃ¤ufigkeit von Hypertonie und NierenÂ­ insuffizienz und deren klinische Bedeutung fÃ¼r den Erfolg von Patienten in der frÃ¼hrehaÂ­bilitativen geriatrischen Komplexbehandlung	ADL	Barthel Index (BI)	Nursing home						p<.001	1
159	McCarty	2021	Analyzing Outcomes Among Older Adults With Necrotizing Soft-Tissue Infections in the United States	Multimorbidity	Elixhauser Index	Skilled nursing facility	Rehabilitation			Odds Ratio (OR)	2.808	p<.0001	1
159	McCarty	2021	Analyzing Outcomes Among Older Adults With Necrotizing Soft-Tissue Infections in the United States	Demographic data	Age	Skilled nursing facility	Rehabilitation			Odds Ratio (OR)	1.491	p=.0037	1
159	McCarty	2021	Analyzing Outcomes Among Older Adults With Necrotizing Soft-Tissue Infections in the United States	Demographic data	Age	Skilled nursing facility	Rehabilitation			Odds Ratio (OR)	1.951	p=.0002	1
159	McCarty	2021	Analyzing Outcomes Among Older Adults With Necrotizing Soft-Tissue Infections in the United States	Demographic data	Ethnicity	Skilled nursing facility	Rehabilitation			Odds Ratio (OR)	1.365	p=.0422	1
160	Nishijima	2021	Preoperative frailty assessment with the Robinson Frailty Score, Edmonton Frail Scale, and G8 and adverse postoperative outcomes in older surgical patients with cancer	Frailty	Robinson frailty score (RFS)	Nursing home						p=.005	1
160	Nishijima	2021	Preoperative frailty assessment with the Robinson Frailty Score, Edmonton Frail Scale, and G8 and adverse postoperative outcomes in older surgical patients with cancer	Frailty	Edmonton frail scale (EFS)	Nursing home						p=.031	1
161	Palzer	2021	Geriatrische Komplexbehandlung bei alterstraumatologischen Patienten	Mobility	Short Physical Performance Battery (SPPB)	Home	Rehabilitation			Odds Ratio (OR)	1.39	p=.004	1
161	Palzer	2021	Geriatrische Komplexbehandlung bei alterstraumatologischen Patienten	Mobility	Gait speed	Home	Rehabilitation			Odds Ratio (OR)		p=.03	1
161	Palzer	2021	Geriatrische Komplexbehandlung bei alterstraumatologischen Patienten	ADL	Barthel Index (BI)	Home	Rehabilitation			Odds Ratio (OR)	1.42	p=.003	1
162	SanFilippo	2021	Classification and Assessment of Medication Risk in the elderly (CARE): Use of a Medication Risk Score to Inform Patientsâ€™ Readmission Likelihood after Hospital Discharge	Multimorbidity	Charlson Comorbidity Index (CCI)	Nursing home						p<.001	1
162	SanFilippo	2021	Classification and Assessment of Medication Risk in the elderly (CARE): Use of a Medication Risk Score to Inform Patientsâ€™ Readmission Likelihood after Hospital Discharge	Medication	Number of medication	Nursing home						p<.001	1
162	SanFilippo	2021	Classification and Assessment of Medication Risk in the elderly (CARE): Use of a Medication Risk Score to Inform Patientsâ€™ Readmission Likelihood after Hospital Discharge	Demographic data	Age	Nursing home						p<.001	1
162	SanFilippo	2021	Classification and Assessment of Medication Risk in the elderly (CARE): Use of a Medication Risk Score to Inform Patientsâ€™ Readmission Likelihood after Hospital Discharge	Demographic data	Sex (female)	Nursing home						p=.009	1
162	SanFilippo	2021	Classification and Assessment of Medication Risk in the elderly (CARE): Use of a Medication Risk Score to Inform Patientsâ€™ Readmission Likelihood after Hospital Discharge	Demographic data	Ethnicity	Nursing home						p<.001	1
162	SanFilippo	2021	Classification and Assessment of Medication Risk in the elderly (CARE): Use of a Medication Risk Score to Inform Patientsâ€™ Readmission Likelihood after Hospital Discharge	Demographic data	Ethnicity	Home						p=-002	1
162	SanFilippo	2021	Classification and Assessment of Medication Risk in the elderly (CARE): Use of a Medication Risk Score to Inform Patientsâ€™ Readmission Likelihood after Hospital Discharge	Demographic data	Age	Home						p<.001	1
162	SanFilippo	2021	Classification and Assessment of Medication Risk in the elderly (CARE): Use of a Medication Risk Score to Inform Patientsâ€™ Readmission Likelihood after Hospital Discharge	Cognitive impairment	Dementia diagnosis	Nursing home						p<.001	1
162	SanFilippo	2021	Classification and Assessment of Medication Risk in the elderly (CARE): Use of a Medication Risk Score to Inform Patientsâ€™ Readmission Likelihood after Hospital Discharge	Hospitalization data	Length of stay	Nursing home						p<.001	1
162	SanFilippo	2021	Classification and Assessment of Medication Risk in the elderly (CARE): Use of a Medication Risk Score to Inform Patientsâ€™ Readmission Likelihood after Hospital Discharge	Hospitalization data	Readmission	Nursing home						p<.001	1
162	SanFilippo	2021	Classification and Assessment of Medication Risk in the elderly (CARE): Use of a Medication Risk Score to Inform Patientsâ€™ Readmission Likelihood after Hospital Discharge	Hospitalization data	Readmission	Nursing home						p<.001	1
163	Schoeneberg	2021	Impact of concomitant injuries in geriatric patients with proximal femur fracture	Diagnosis	Other injury or fracture	Nursing home	Hospital					p<.001	1
164	Schuijt	2021	Does the frailty index predict discharge disposition and length of stay at the hospital and rehabilitation facilities?	Frailty	Frailty Index (FI)	Skilled nursing facility				Odds Ratio (OR)	1.44	p<.001	1
165	Tsai	2021	Distal femur fractures have a higher mortality rate compared to hip fractures among the elderly: Insights from the National Trauma Data Bank	Diagnosis	Hip fracture	Home				Odds Ratio (OR)	0.88	p=.003	0
166	van Dartel	2021	Early Predictors for Discharge to Geriatric Rehabilitation after Hip Fracture Treatment of Older Patients	Procedure	Anesthesia or ICU treatment procedure	Rehabilitation				Odds Ratio (OR)	1.1	p=.001	1
166	van Dartel	2021	Early Predictors for Discharge to Geriatric Rehabilitation after Hip Fracture Treatment of Older Patients	Procedure	Orthopedic/Trauma surgery	Rehabilitation				Odds Ratio (OR)	0.5	p<.001	0
166	van Dartel	2021	Early Predictors for Discharge to Geriatric Rehabilitation after Hip Fracture Treatment of Older Patients	Procedure	Orthopedic/Trauma surgery	Rehabilitation				Odds Ratio (OR)	0.8	p<.001	0
166	van Dartel	2021	Early Predictors for Discharge to Geriatric Rehabilitation after Hip Fracture Treatment of Older Patients	Procedure	Orthopedic/Trauma surgery	Rehabilitation				Odds Ratio (OR)	1.5	p<.001	1
166	van Dartel	2021	Early Predictors for Discharge to Geriatric Rehabilitation after Hip Fracture Treatment of Older Patients	Procedure	Geriatric Co-treatment	Rehabilitation				Odds Ratio (OR)	1.4	p<.001	1
166	van Dartel	2021	Early Predictors for Discharge to Geriatric Rehabilitation after Hip Fracture Treatment of Older Patients	Procedure	Orthopedic/Trauma surgery	Nursing home				Odds Ratio (OR)	0.3	p<.001	0
166	van Dartel	2021	Early Predictors for Discharge to Geriatric Rehabilitation after Hip Fracture Treatment of Older Patients	Procedure	Orthopedic/Trauma surgery	Nursing home				Odds Ratio (OR)	0.6	p<.001	0
166	van Dartel	2021	Early Predictors for Discharge to Geriatric Rehabilitation after Hip Fracture Treatment of Older Patients	Procedure	Orthopedic/Trauma surgery	Nursing home				Odds Ratio (OR)	1.2	p=.003	1
166	van Dartel	2021	Early Predictors for Discharge to Geriatric Rehabilitation after Hip Fracture Treatment of Older Patients	Procedure	Geriatric Co-treatment	Nursing home				Odds Ratio (OR)	1.5	p<.001	1
166	van Dartel	2021	Early Predictors for Discharge to Geriatric Rehabilitation after Hip Fracture Treatment of Older Patients	Multimorbidity	American Society of Anesthesiologists class (ASA)	Rehabilitation				Odds Ratio (OR)	1.4	p<.001	1
166	van Dartel	2021	Early Predictors for Discharge to Geriatric Rehabilitation after Hip Fracture Treatment of Older Patients	Multimorbidity	American society of anesthesiologists class (ASA)	Nursing home				Odds Ratio (OR)	1.6	p<.001	1
166	van Dartel	2021	Early Predictors for Discharge to Geriatric Rehabilitation after Hip Fracture Treatment of Older Patients	Mobility	Pre-fracture mobility score	Rehabilitation				Odds Ratio (OR)	1.8	p<.001	1
166	van Dartel	2021	Early Predictors for Discharge to Geriatric Rehabilitation after Hip Fracture Treatment of Older Patients	Mobility	Pre-fracture mobility score	Rehabilitation				Odds Ratio (OR)	1.7	p<.001	1
166	van Dartel	2021	Early Predictors for Discharge to Geriatric Rehabilitation after Hip Fracture Treatment of Older Patients	Mobility	Pre-fracture mobility score	Nursing home				Odds Ratio (OR)	1.5	p<.001	1
166	van Dartel	2021	Early Predictors for Discharge to Geriatric Rehabilitation after Hip Fracture Treatment of Older Patients	Mobility	Pre-fracture mobility score	Nursing home				Odds Ratio (OR)	1.4	p=.007	1
166	van Dartel	2021	Early Predictors for Discharge to Geriatric Rehabilitation after Hip Fracture Treatment of Older Patients	Demographic data	Age	Rehabilitation				Odds Ratio (OR)	1.1	p<.001	1
166	van Dartel	2021	Early Predictors for Discharge to Geriatric Rehabilitation after Hip Fracture Treatment of Older Patients	Demographic data	Age	Nursing home				Odds Ratio (OR)	1.1	p<.001	1
166	van Dartel	2021	Early Predictors for Discharge to Geriatric Rehabilitation after Hip Fracture Treatment of Older Patients	Cognitive impairment	Dementia diagnosis	Rehabilitation				Odds Ratio (OR)	2	p<.001	1
166	van Dartel	2021	Early Predictors for Discharge to Geriatric Rehabilitation after Hip Fracture Treatment of Older Patients	Cognitive impairment	Dementia diagnosis	Nursing home				Odds Ratio (OR)	0.6	p<.001	0
166	van Dartel	2021	Early Predictors for Discharge to Geriatric Rehabilitation after Hip Fracture Treatment of Older Patients	ADL	Katz Score	Rehabilitation				Odds Ratio (OR)	0.9	p<.001	0
166	van Dartel	2021	Early Predictors for Discharge to Geriatric Rehabilitation after Hip Fracture Treatment of Older Patients	ADL	Katz Score	Nursing home				Odds Ratio (OR)	1.1	p<.001	1
167	van der Viet	2021	Factors for Increased Hospital Stay and Utilization of Post -Acute Care Facilities in Geriatric Orthopaedic Fracture Patients	Procedure	Surgery no specific procedure	Home				Odds Ratio (OR)	0.54	p=.012	0
167	van der Viet	2021	Factors for Increased Hospital Stay and Utilization of Post -Acute Care Facilities in Geriatric Orthopaedic Fracture Patients	Mobility	Mobility aid use	Home				Odds Ratio (OR)	0.45	p=.001	0
167	van der Viet	2021	Factors for Increased Hospital Stay and Utilization of Post -Acute Care Facilities in Geriatric Orthopaedic Fracture Patients	Diagnosis	Upper extremity fracture	Home				Odds Ratio (OR)	10.19	p<.001	1
167	van der Viet	2021	Factors for Increased Hospital Stay and Utilization of Post -Acute Care Facilities in Geriatric Orthopaedic Fracture Patients	Demographic data	Age	Home				Odds Ratio (OR)	0.91	p<.001	0
168	Yeates	2021	The DEPARTS Score: A Novel Tool for Predicting Discharge Disposition in Geriatric Trauma Patients	Vital signs	Respiratory rate	Skilled nursing facility	Long-term acute care hospital			Odds Ratio (OR)	1.09	p=.006	1
168	Yeates	2021	The DEPARTS Score: A Novel Tool for Predicting Discharge Disposition in Geriatric Trauma Patients	Procedure	Thoracic surgery	Skilled nursing facility	Long-term acute care hospital			Odds Ratio (OR)	1.81	p<.001	1
168	Yeates	2021	The DEPARTS Score: A Novel Tool for Predicting Discharge Disposition in Geriatric Trauma Patients	Procedure	Gastrointestinal surgery	Skilled nursing facility	Long-term acute care hospital			Odds Ratio (OR)	1.34	p=.008	1
168	Yeates	2021	The DEPARTS Score: A Novel Tool for Predicting Discharge Disposition in Geriatric Trauma Patients	Procedure	Urologic surgery	Skilled nursing facility	Long-term acute care hospital			Odds Ratio (OR)	2	p<.001	1
168	Yeates	2021	The DEPARTS Score: A Novel Tool for Predicting Discharge Disposition in Geriatric Trauma Patients	Procedure	Orthopedic/Trauma surgery	Skilled nursing facility	Long-term acute care hospital			Odds Ratio (OR)	1.19	p=.038	1
168	Yeates	2021	The DEPARTS Score: A Novel Tool for Predicting Discharge Disposition in Geriatric Trauma Patients	Procedure	Orthopedic/Trauma surgery	Skilled nursing facility	Long-term acute care hospital			Odds Ratio (OR)	0.69	p=.001	0
168	Yeates	2021	The DEPARTS Score: A Novel Tool for Predicting Discharge Disposition in Geriatric Trauma Patients	Mobility	Falls	Skilled nursing facility	Long-term acute care hospital			Odds Ratio (OR)	2.46	p<.001	1
168	Yeates	2021	The DEPARTS Score: A Novel Tool for Predicting Discharge Disposition in Geriatric Trauma Patients	Medication	Therapeutic anticoagulation	Skilled nursing facility	Long-term acute care hospital	Acute care hospital		Odds Ratio (OR)	1.09	p<.001	1
168	Yeates	2021	The DEPARTS Score: A Novel Tool for Predicting Discharge Disposition in Geriatric Trauma Patients	Disease severity	Abbreviated Injury Scale (AIS)	Skilled nursing facility	Long-term acute care hospital			Odds Ratio (OR)	1.6	p=.006	1
168	Yeates	2021	The DEPARTS Score: A Novel Tool for Predicting Discharge Disposition in Geriatric Trauma Patients	Diagnosis	Liver disease	Skilled nursing facility	Long-term acute care hospital			Odds Ratio (OR)	1.28	p=.008	1
168	Yeates	2021	The DEPARTS Score: A Novel Tool for Predicting Discharge Disposition in Geriatric Trauma Patients	Diagnosis	Cardiopulonary disease	Skilled nursing facility	Long-term acute care hospital			Odds Ratio (OR)	1.2	p<.001	1
168	Yeates	2021	The DEPARTS Score: A Novel Tool for Predicting Discharge Disposition in Geriatric Trauma Patients	Diagnosis	Stroke	Skilled nursing facility	Long-term acute care hospital			Odds Ratio (OR)	1.26	p<.001	1
168	Yeates	2021	The DEPARTS Score: A Novel Tool for Predicting Discharge Disposition in Geriatric Trauma Patients	Diagnosis	Cardiopulonary disease	Skilled nursing facility	Long-term acute care hospital	Acute care hospital		Odds Ratio (OR)	1.33	p<.001	1
168	Yeates	2021	The DEPARTS Score: A Novel Tool for Predicting Discharge Disposition in Geriatric Trauma Patients	Diagnosis	Hypertension	Skilled nursing facility	Long-term acute care hospital			Odds Ratio (OR)	1.22	p<.001	1
168	Yeates	2021	The DEPARTS Score: A Novel Tool for Predicting Discharge Disposition in Geriatric Trauma Patients	Diagnosis	Vascular disease	Skilled nursing facility	Long-term acute care hospital			Odds Ratio (OR)	1.24	p=.012	1
168	Yeates	2021	The DEPARTS Score: A Novel Tool for Predicting Discharge Disposition in Geriatric Trauma Patients	Diagnosis	Renal disease	Skilled nursing facility	Long-term acute care hospital			Odds Ratio (OR)	1.26	p<.001	1
168	Yeates	2021	The DEPARTS Score: A Novel Tool for Predicting Discharge Disposition in Geriatric Trauma Patients	Diagnosis	Injury or fracture abdomen, lower back, spine and pelvic	Skilled nursing facility	Long-term acute care hospital			Odds Ratio (OR)	2.21	p<.001	1
168	Yeates	2021	The DEPARTS Score: A Novel Tool for Predicting Discharge Disposition in Geriatric Trauma Patients	Diagnosis	Injury or fracture abdomen, lower back, spine and pelvic	Skilled nursing facility	Long-term acute care hospital			Odds Ratio (OR)	2.15	p<.001	1
168	Yeates	2021	The DEPARTS Score: A Novel Tool for Predicting Discharge Disposition in Geriatric Trauma Patients	Diagnosis	Upper extremity fracture	Skilled nursing facility	Long-term acute care hospital			Odds Ratio (OR)	1.72	p<.001	1
168	Yeates	2021	The DEPARTS Score: A Novel Tool for Predicting Discharge Disposition in Geriatric Trauma Patients	Diagnosis	Lower extremity fracture other than hip fracture	Skilled nursing facility	Long-term acute care hospital			Odds Ratio (OR)	6.15	p<.001	1
168	Yeates	2021	The DEPARTS Score: A Novel Tool for Predicting Discharge Disposition in Geriatric Trauma Patients	Diagnosis	Injury or fracture abdomen, lower back, spine and pelvic	Skilled nursing facility	Long-term acute care hospital			Odds Ratio (OR)	8.36	p=.007	1
168	Yeates	2021	The DEPARTS Score: A Novel Tool for Predicting Discharge Disposition in Geriatric Trauma Patients	Cognitive impairment	Dementia diagnosis	Skilled nursing facility	Long-term acute care hospital			Odds Ratio (OR)	1.72	p<.001	1
169	Kusen	2022	Is the Parker Mobility Score in the older patient with a traumatic hip fracture associated with discharge disposition after surgery? A retrospective cohort study	Social support	Living alone/with companion	Rehabilitation						p<.01	1
169	Kusen	2022	Is the Parker Mobility Score in the older patient with a traumatic hip fracture associated with discharge disposition after surgery? A retrospective cohort study	Social support	Stairs at home	Rehabilitation						p<.01	1
169	Kusen	2022	Is the Parker Mobility Score in the older patient with a traumatic hip fracture associated with discharge disposition after surgery? A retrospective cohort study	Social support	Pre-admission professional support	Rehabilitation						p=.04	1
169	Kusen	2022	Is the Parker Mobility Score in the older patient with a traumatic hip fracture associated with discharge disposition after surgery? A retrospective cohort study	Multimorbidity	American Society of Anesthesiologists class (ASA)	Rehabilitation						p<.01	1
169	Kusen	2022	Is the Parker Mobility Score in the older patient with a traumatic hip fracture associated with discharge disposition after surgery? A retrospective cohort study	Mobility	New Mobility Score (NMS)	Rehabilitation						p<.01	1
169	Kusen	2022	Is the Parker Mobility Score in the older patient with a traumatic hip fracture associated with discharge disposition after surgery? A retrospective cohort study	Medication	Vitamin K antagonist therapy	Rehabilitation						p=.02	1
169	Kusen	2022	Is the Parker Mobility Score in the older patient with a traumatic hip fracture associated with discharge disposition after surgery? A retrospective cohort study	Laboratory results	Anemia	Home						p<.01	1
169	Kusen	2022	Is the Parker Mobility Score in the older patient with a traumatic hip fracture associated with discharge disposition after surgery? A retrospective cohort study	Demographic data	Age	Rehabilitation						p<.01	1
169	Kusen	2022	Is the Parker Mobility Score in the older patient with a traumatic hip fracture associated with discharge disposition after surgery? A retrospective cohort study	Demographic data	Sex (female)	Rehabilitation						p<.01	1
169	Kusen	2022	Is the Parker Mobility Score in the older patient with a traumatic hip fracture associated with discharge disposition after surgery? A retrospective cohort study	Hospitalization data	Length of stay	Rehabilitation						p<.01	1
170	Lai	2022	Early predictors of discharge to home among severely injured geriatric patients: A single-system retrospective cohort study	Vital signs	Heart rate	Home				Odds Ratio (OR)	0.99	p<.0001	0
170	Lai	2022	Early predictors of discharge to home among severely injured geriatric patients: A single-system retrospective cohort study	Vital signs	Systolic blood pressure	Home				Odds Ratio (OR)	1.0001	p=.01	1
170	Lai	2022	Early predictors of discharge to home among severely injured geriatric patients: A single-system retrospective cohort study	Disease Severity	Glascow coma scale (GCS)	Home				Odds Ratio (OR)	1.22	p<.0001	1
170	Lai	2022	Early predictors of discharge to home among severely injured geriatric patients: A single-system retrospective cohort study	Disease Severity	Injury severity score (ISS)	Home				Odds Ratio (OR)	0.96	p<.0001	0
170	Lai	2022	Early predictors of discharge to home among severely injured geriatric patients: A single-system retrospective cohort study	Demographic data	Age	Home				Odds Ratio (OR)	0.93	p<.0001	0
170	Lai	2022	Early predictors of discharge to home among severely injured geriatric patients: A single-system retrospective cohort study	Hospitalization data	Length of ICU stay	Home				Odds Ratio (OR)	0.96	p=.002	0
170	Lai	2022	Early predictors of discharge to home among severely injured geriatric patients: A single-system retrospective cohort study	Hospitalization data	Length of stay	Home				Odds Ratio (OR)	0.99	p=.0001	0
171	Sokas	2021	Understanding the role of informal caregivers in postoperative care transitions for older patients	Social support	Living alone/with companion	Skilled nursing facility	Rehabilitation	Other hospital		Odds Ratio (OR)	2.24	CI 1.93-2.60	1
171	Sokas	2021	Understanding the role of informal caregivers in postoperative care transitions for older patients	Multimorbidity	American Society of Anesthesiologists class (ASA)	Skilled nursing facility	Rehabilitation	Other hospital		Odds Ratio (OR)	2.26	CI 1.75-2.90	1
171	Sokas	2021	Understanding the role of informal caregivers in postoperative care transitions for older patients	Mobility	Falls	Skilled nursing facility	Rehabilitation	Other hospital		Odds Ratio (OR)	2.23	CI 1.92-2.60	1
171	Sokas	2021	Understanding the role of informal caregivers in postoperative care transitions for older patients	Frailty	Frailty Index (FI)	Skilled nursing facility	Rehabilitation	Other hospital		Odds Ratio (OR)	1.45	CI 1.25-1.67	1
171	Sokas	2021	Understanding the role of informal caregivers in postoperative care transitions for older patients	Diagnosis	Complication	Skilled nursing facility	Rehabilitation	Other hospital		Odds Ratio (OR)	1.42	CI 1.16-1.74	1
171	Sokas	2021	Understanding the role of informal caregivers in postoperative care transitions for older patients	Demographic data	Age	Skilled nursing facility	Rehabilitation	Other hospital		Odds Ratio (OR)	2.08	CI 1.79-2.44	1
171	Sokas	2021	Understanding the role of informal caregivers in postoperative care transitions for older patients	Demographic data	Age	Skilled nursing facility	Rehabilitation	Other hospital		Odds Ratio (OR)	3.76	CI 3.09-4.58	1
171	Sokas	2021	Understanding the role of informal caregivers in postoperative care transitions for older patients	Demographic data	Sex (male)	Skilled nursing facility	Rehabilitation	Other hospital		Odds Ratio (OR)	0.74	CI 0.64-0.89	0
171	Sokas	2021	Understanding the role of informal caregivers in postoperative care transitions for older patients	Cognitive impairment	Delirium diagnosis	Skilled nursing facility	Rehabilitation	Other hospital		Odds Ratio (OR)	2.33	CI 1.94-2.79	1
171	Sokas	2021	Understanding the role of informal caregivers in postoperative care transitions for older patients	Cognitive impairment	Dementia diagnosis	Skilled nursing facility	Rehabilitation	Other hospital		Odds Ratio (OR)	0.74	CI 0.58-0.93	0
171	Sokas	2021	Understanding the role of informal caregivers in postoperative care transitions for older patients	Hospitalization data	Emergency admission	Skilled nursing facility	Rehabilitation	Other hospital		Odds Ratio (OR)	1.63	CI 1.33-1.99	1
171	Sokas	2021	Understanding the role of informal caregivers in postoperative care transitions for older patients	Hospitalization data	Length of stay	Skilled nursing facility	Rehabilitation	Other hospital		Odds Ratio (OR)	1.09	CI 1.08-1.11	1
171	Sokas	2021	Understanding the role of informal caregivers in postoperative care transitions for older patients	ADL	ADL dependency no specific score	Skilled nursing facility	Rehabilitation	Other hospital		Odds Ratio (OR)	3.17	CI 2.74-3.66	1
